# Supplementary material for: A Eukaryote-Wide Perspective on the Diversity and Evolution of the ARF GTPase Protein Family
Source: Genome Biol Evol. 2021 Jul 10;13(8):evab157. doi: 10.1093/gbe/evab157 (PMC8358228; doi:10.1093/gbe/evab157)
Supplement: evab157_Supplementary_Data [file evab157_supplementary_data.zip]

Archive with 8 entries (8 files):
- Supplementary_dataset_1.txt
- Supplementary_figures.pdf
- Supplementary_table_1.xlsx
- Supplementary_table_2.xlsx
- Supplementary_table_3.xls
- Supplementary_table_4.xlsx
- Supplementary_table_5.xlsx
- Supplementary_table_6.xlsx
