# Supplementary material for: A Eukaryote-Wide Perspective on the Diversity and Evolution of the ARF GTPase Protein Family
Source: Genome Biol Evol. 2021 Jul 10;13(8):evab157. doi: 10.1093/gbe/evab157 (PMC8358228; doi:10.1093/gbe/evab157)
Supplement: evab157_Supplementary_Data [file evab157_supplementary_data.zip › Supplementary_table_5.xlsx]

## Sheet: N-myristoylation 
Supplementary table 5. Full results of in silico predictions of N-myristoylation and S-palmitoylation of ARF family members. N-myristoylation: results of three prediction programs (Expasy myristoylator, NMT - The MYR Predictor, and GPS - Lipid) are listed for proteins with a glycine residue at the second position together with the prediction confidence and/or scores (for NMT – The MYR Predictor, …
		Expasy myristoylator		NMT - The MYR Predictor				GPS - Lipid			Consensus results
Sequence abbreviation	Glycine residue at the second position?	Gly2 predicted as:	Prediction confidence	Gly2 predicted as:	Prediction confidence	Score	Probability of false positive prediction	Gly2 predicted as:	Score	Cutoff	Gly2 predicted as:	Score
HsaArf1	yes	myristoylated	high	myristoylated	twilight zone	-0.193	0.00623	non-myristoylated	24.633	3.172	myristoylated	2
HsaArf2	yes	myristoylated	high	non-myristoylated		-2.469	0.0375	non-myristoylated	21.788	3.172	non-myristoylated	1
HsaArf3	yes	myristoylated	high	myristoylated	twilight zone	-1.155	0.0148	non-myristoylated	23.201	3.172	myristoylated	2
HsaArf4	yes	myristoylated	high	myristoylated	reliable	1.465	0.000896	non-myristoylated	5.657	2.444	myristoylated	3
HsaArf5	yes	myristoylated	high	myristoylated	reliable	1.678	0.000665	non-myristoylated	5.542	2.444	myristoylated	3
HsaArf6	yes	myristoylated	high	myristoylated	reliable	1.27	0.00116	non-myristoylated	6.79	2.444	myristoylated	3
HsaTRIM23	no
HsaArl1	yes	myristoylated	high	myristoylated	reliable	1.084	0.00148	non-myristoylated	5.983	2.444	myristoylated	3
HsaArl2	yes	non-myristoylated		non-myristoylated		-13.548	0.521	non-myristoylated	4.891	3.172	non-myristoylated	0
HsaArl3	yes	non-myristoylated		non-myristoylated		-20.852	0.754	non-myristoylated	5.513	3.172	non-myristoylated	0
HsaArl4a	yes	myristoylated	high	non-myristoylated		-4.281	0.0939	non-myristoylated	6.629	2.444	myristoylated	2
HsaArl4c	yes	myristoylated	low	myristoylated	reliable	0.097	0.00464	non-myristoylated	7.2	2.444	myristoylated	3
HsaArl4d	yes	myristoylated	low	non-myristoylated		-5.659	0.153	non-myristoylated	5.599	2.444	myristoylated	2
HsaArl5a	yes	myristoylated	low	non-myristoylated		-7.505	0.243	non-myristoylated	4.631	2.444	myristoylated	2
HsaArl5b	yes	myristoylated	medium	non-myristoylated		-3.961	0.0819	non-myristoylated	11.688	3.172	non-myristoylated	1
HsaArl6	yes	non-myristoylated		non-myristoylated		-23.931	0.795	non-myristoylated	4.942	3.172	non-myristoylated	0
HsaArl8a	no
HsaArl8b	no
HsaArl9	no
HsaArl10	no
HsaArl11	yes	myristoylated	medium	myristoylated	reliable	2.058	0.000379	non-myristoylated	5.863	2.444	myristoylated	3
HsaArl13a	no
HsaArl13b	no
HsaArl14	yes	myristoylated	high	non-myristoylated		-2.629	0.0413	non-myristoylated	6.961	2.444	myristoylated	2
HsaArl15	no
HsaArl16	no
HsaArfrp1	no
HsaSar1a	no
HsaSar1b	no
HsaSRb	no
TruArf1a	yes	myristoylated	high	myristoylated	twilight zone	-1.817	0.0244	non-myristoylated	5.481	2.444	myristoylated	3
TruArf1b	yes	myristoylated	high	myristoylated	reliable	0.717	0.00233	non-myristoylated	25.696	3.172	myristoylated	2
TruArf1c	yes	myristoylated	high	myristoylated	reliable	2.81	0.00011	non-myristoylated	6.208	2.444	myristoylated	3
TruArf3a	yes	myristoylated	high	myristoylated	twilight zone	-1.155	0.0148	non-myristoylated	23.201	3.172	myristoylated	2
TruArf3b	yes	myristoylated	high	myristoylated	twilight zone	-1.155	0.0148	non-myristoylated	23.201	3.172	myristoylated	2
TruArf5	yes	myristoylated	high	myristoylated	reliable	1.465	0.000896	non-myristoylated	5.657	2.444	myristoylated	3
TruArf5b	yes	myristoylated	high	myristoylated	reliable	1.071	0.00151	non-myristoylated	5.373	2.444	myristoylated	3
TruArf6a	yes	myristoylated	medium	myristoylated	twilight zone	-1.142	0.0146	non-myristoylated	15.217	3.172	myristoylated	2
TruArf6b	yes	myristoylated	high	myristoylated	twilight zone	-0.112	0.00575	non-myristoylated	6.862	2.444	myristoylated	3
TruArf6c	yes	myristoylated	high	myristoylated	twilight zone	-0.112	0.00575	non-myristoylated	6.862	2.444	myristoylated	3
TruArf4L	yes	myristoylated	high	non-myristoylated		-2.803	0.0457	non-myristoylated	5.322	2.444	myristoylated	2
TruTRIM23	no
TruArl1	yes	myristoylated	high	myristoylated	reliable	1.348	0.00105	non-myristoylated	6.229	2.444	myristoylated	3
TruArl2	yes	non-myristoylated		non-myristoylated		-13.611	0.524	non-myristoylated	4.891	3.172	non-myristoylated	0
TruArl3a	yes	non-myristoylated		non-myristoylated		-21.362	0.764	non-myristoylated	5.513	3.172	non-myristoylated	0
TruArl3b	yes	non-myristoylated		non-myristoylated		-29.788	0.772	non-myristoylated	5.219	3.172	non-myristoylated	0
TruArl3c	yes	non-myristoylated		non-myristoylated		-19.334	0.72	non-myristoylated	14.608	3.172	non-myristoylated	0
TruArl4	yes	myristoylated	high	non-myristoylated		-8.357	0.285	non-myristoylated	5.834	2.444	myristoylated	2
TruArl4b	yes	myristoylated	high	myristoylated	reliable	1.044	0.00156	non-myristoylated	7.289	2.444	myristoylated	3
TruArl4c	yes	myristoylated	high	myristoylated	reliable	1.482	0.000875	non-myristoylated	7.339	2.444	myristoylated	3
TruArl4L1	yes	myristoylated	low	non-myristoylated		-5.144	0.13	non-myristoylated	4.888	2.444	myristoylated	2
TruArl4L2	yes	non-myristoylated		non-myristoylated		-4.76	0.113	non-myristoylated	6.213	2.444	non-myristoylated	1
TruArl5a	yes	myristoylated	high	non-myristoylated		-5.43	0.143	non-myristoylated	5.569	2.444	myristoylated	2
TruArl5b	yes	myristoylated	medium	non-myristoylated		-5.414	0.142	non-myristoylated	11.688	3.172	non-myristoylated	1
TruArl5c	yes	myristoylated	high	non-myristoylated		-9.841	0.357	non-myristoylated	4.942	2.444	myristoylated	2
TruArl6a	yes	non-myristoylated		non-myristoylated		-19.313	0.719	non-myristoylated	6.803	3.172	non-myristoylated	0
TruArl6b	yes	non-myristoylated		non-myristoylated		-16.338	0.628	non-myristoylated	5.303	3.172	non-myristoylated	0
TruArl8a1	no
TruArl8a2	no
TruArl8b	no
TruArl9	no
TruArl10	yes	non-myristoylated		non-myristoylated		-13.549	0.521	non-myristoylated	8.014	3.172	non-myristoylated	0
TruArl11	yes	myristoylated	medium	non-myristoylated		-13.036	0.5	non-myristoylated	6.297	2.444	myristoylated	2
TruArl13a	no
TruArl13b	no
TruArl13c	yes	non-myristoylated		non-myristoylated		-9.633	0.347	non-myristoylated	20.533	3.172	non-myristoylated	0
TruArl14a	yes	myristoylated	high	non-myristoylated		-17.983	0.682	non-myristoylated	6.923	2.444	myristoylated	2
TruArl14b	yes	myristoylated	high	non-myristoylated		-15.311	0.591	non-myristoylated	6.794	2.444	myristoylated	2
TruArl15	no
TruArl16	no
TruArfrp1	no
TruSar1a	no
TruSar1b	no
TruSRb	no
CinArf1a	yes	myristoylated	high	myristoylated	reliable	1.728	0.000618	non-myristoylated	5.849	2.444	myristoylated	3
CinArf1b	yes	myristoylated	high	myristoylated	reliable	1.898	0.000482	non-myristoylated	21.257	3.172	myristoylated	2
CinArf1c	yes	myristoylated	high	myristoylated	reliable	2.004	0.000411	non-myristoylated	6.777	2.444	myristoylated	3
CinArf4	yes	myristoylated	high	myristoylated	twilight zone	-0.152	0.00598	non-myristoylated	5.874	2.444	myristoylated	3
CinArf6	yes	myristoylated	high	non-myristoylated		-6.942	0.215	non-myristoylated	14.266	3.172	non-myristoylated	1
CinArfX1	yes	non-myristoylated		non-myristoylated		-13.372	0.514	non-myristoylated	27.017	3.172	non-myristoylated	0
CinArf1d	yes	myristoylated	high	non-myristoylated		-3.059	0.0527	non-myristoylated	21.499	3.172	non-myristoylated	1
CinArf1e	yes	myristoylated	high	myristoylated	reliable	1.877	0.000498	non-myristoylated	21.003	3.172	myristoylated	2
CinArfX2	yes	myristoylated	high	non-myristoylated		-5.24	0.134	non-myristoylated	5.059	2.444	myristoylated	2
CinArl19a	yes	myristoylated	high	non-myristoylated		-2.761	0.0446	non-myristoylated	8.178	2.444	myristoylated	2
CinArl19b	yes	myristoylated	high	myristoylated	twilight zone	-1.651	0.0217	non-myristoylated	13.532	3.172	myristoylated	2
CinTRIM23	no
CinArl1	yes	myristoylated	high	myristoylated	reliable	0.85	0.00198	non-myristoylated	6.089	2.444	myristoylated	3
CinArl2	yes	non-myristoylated		non-myristoylated		-13.724	0.528	non-myristoylated	4.891	3.172	non-myristoylated	0
CinArl3	yes	non-myristoylated		non-myristoylated		-24.952	0.8	non-myristoylated	4.85	3.172	non-myristoylated	0
CinArl10	no
CinArl5	yes	myristoylated	high	non-myristoylated		-3.305	0.06	non-myristoylated	5.813	2.444	myristoylated	2
CinArl6a	yes	non-myristoylated		non-myristoylated		-15.957	0.615	non-myristoylated	5.543	3.172	non-myristoylated	0
CinArl6b	yes	non-myristoylated		non-myristoylated		-18.585	0.7	non-myristoylated	5.935	3.172	non-myristoylated	0
CinArl8	no
CinArl13	no
CinArl15	no
CinArl16	no
CinArfrp1	no
CinSar1	no
CinArl20	yes	non-myristoylated		non-myristoylated		-5.889	0.164	non-myristoylated	5.488	2.444	non-myristoylated	1
CinSRb	no
BflArf1	yes	myristoylated	high	myristoylated	reliable	0.845	0.00199	non-myristoylated	20.609	3.172	myristoylated	2
BflArf4	yes	myristoylated	medium	myristoylated	twilight zone	-1.484	0.0191	non-myristoylated	10.503	3.172	myristoylated	2
BflArf6	yes	myristoylated	high	non-myristoylated		-5.694	0.155	non-myristoylated	6.359	2.444	myristoylated	2
BflArl20a	yes	myristoylated	high	non-myristoylated		-5.995	0.169	non-myristoylated	11.257	3.172	non-myristoylated	1
BflArl20b	yes	myristoylated	high	non-myristoylated		-10.477	0.387	non-myristoylated	11.546	3.172	non-myristoylated	1
BflArl19	yes	myristoylated	high	non-myristoylated		-13.28	0.51	non-myristoylated	6.227	2.444	myristoylated	2
BflTRIM23	no
BflArl1	yes	myristoylated	high	myristoylated	twilight zone	-0.585	0.00904	non-myristoylated	6.195	2.444	myristoylated	3
BflArl2	yes	non-myristoylated		non-myristoylated		-13.724	0.528	non-myristoylated	4.891	3.172	non-myristoylated	0
BflArl3	yes	non-myristoylated		non-myristoylated		-23.391	0.79	non-myristoylated	5.812	3.172	non-myristoylated	0
BflArl10	no
BflArl4	yes	myristoylated	medium	myristoylated	reliable	0.602	0.00266	non-myristoylated	6.2	2.444	myristoylated	3
BflArl5	yes	myristoylated	high	non-myristoylated		-9.639	0.347	non-myristoylated	5.555	2.444	myristoylated	2
BflArl6	yes	non-myristoylated		non-myristoylated		-17.868	0.679	non-myristoylated	3.299	2.444	non-myristoylated	1
BflArl8	no
BflArl13	no
BflArl15	no
BflArl16	no
BflArfrp1	no
BflSar1a	no
BflSar1b	no
BflSar1c	no
BflSRb	no
SpuArf1a	yes	myristoylated	high	myristoylated	reliable	3.214	5.24e-05	non-myristoylated	6.036	2.444	myristoylated	3
SpuArf4	yes	myristoylated	high	myristoylated	reliable	0.21	0.00411	non-myristoylated	5.804	2.444	myristoylated	3
SpuArf6	yes	myristoylated	high	myristoylated	reliable	0.546	0.00284	non-myristoylated	6.79	2.444	myristoylated	3
SpuArf1b	yes	myristoylated	high	myristoylated	twilight zone	-1.015	0.0132	non-myristoylated	4.624	2.444	myristoylated	3
SpuArl19a	yes	myristoylated	high	non-myristoylated		-2.578	0.0401	non-myristoylated	4.254	2.444	myristoylated	2
SpuArf1c	yes	myristoylated	high	myristoylated	reliable	4.718	1.96e-06	non-myristoylated	6.971	2.444	myristoylated	3
SpuArl19b	yes	myristoylated	high	non-myristoylated		-6.986	0.217	non-myristoylated	6.49	2.444	myristoylated	2
SpuArl19d	yes	non-myristoylated		non-myristoylated		-8.514	0.293	non-myristoylated	16.443	3.172	non-myristoylated	0
SpuArl19e	yes	myristoylated	high	myristoylated	reliable	1.467	0.000892	non-myristoylated	6.132	2.444	myristoylated	3
SpuTRIM23	no
SpuArl1	yes	myristoylated	high	myristoylated	reliable	1.782	0.000572	non-myristoylated	6.055	2.444	myristoylated	3
SpuArl2	yes	non-myristoylated		non-myristoylated		-14.159	0.546	non-myristoylated	4.891	3.172	non-myristoylated	0
SpuArl3a	yes	non-myristoylated		non-myristoylated		-21.368	0.764	non-myristoylated	4.378	3.172	non-myristoylated	0
SpuArl3b	no
SpuArl3c	no
SpuArl10	no
SpuArl4	no
SpuArl5	yes	myristoylated	high	non-myristoylated		-7.728	0.254	non-myristoylated	5.665	2.444	myristoylated	2
SpuArl6	yes	non-myristoylated		non-myristoylated		-15.215	0.587	non-myristoylated	3.896	3.172	non-myristoylated	0
SpuArl8	no
SpuArl13	no
SpuArl16	no
SpuArfrp1	no
SpuSar1	no
SpuSRb	no
SkoArf1	yes	myristoylated	high	myristoylated	reliable	2.819	0.000108	non-myristoylated	6.538	2.444	myristoylated	3
SkoArf4	yes	myristoylated	high	myristoylated	twilight zone	-0.042	0.00536	non-myristoylated	5.46	2.444	myristoylated	3
SkoArf6	yes	myristoylated	high	myristoylated	twilight zone	-0.405	0.00765	non-myristoylated	6.818	2.444	myristoylated	3
SkoArl19	yes	myristoylated	high	non-myristoylated		-5.429	0.143	non-myristoylated	6.477	2.444	myristoylated	2
SkoArl20	yes	myristoylated	high	non-myristoylated		-7.512	0.243	non-myristoylated	4.174	2.444	myristoylated	2
SkoTRIM23	no
SkoArl1	yes	myristoylated	high	myristoylated	reliable	1.189	0.00129	non-myristoylated	5.839	2.444	myristoylated	3
SkoArl2	yes	non-myristoylated		non-myristoylated		-13.724	0.528	non-myristoylated	4.891	3.172	non-myristoylated	0
SkoArl3	yes	non-myristoylated		non-myristoylated		-19.926	0.734	non-myristoylated	6.941	3.172	non-myristoylated	0
SkoArl10	no
SkoArl4	yes	myristoylated	high	myristoylated	reliable	2.182	0.000312	non-myristoylated	7.216	2.444	myristoylated	3
SkoArl5	yes	myristoylated	medium	non-myristoylated		-4.319	0.0954	non-myristoylated	8.7	3.172	non-myristoylated	1
SkoArl6	yes	non-myristoylated		non-myristoylated		-18.065	0.685	non-myristoylated	5.303	3.172	non-myristoylated	0
SkoArl8	no
SkoArl13	no
SkoArl15	no
SkoArl16	no
SkoArfrp1	no
SkoSar1	no
SkoSRb	no
DmeArf1	yes	myristoylated	high	myristoylated	reliable	0.069	0.00477	non-myristoylated	24.868	3.172	myristoylated	2
DmeArf4	yes	myristoylated	high	myristoylated	reliable	1.216	0.00125	non-myristoylated	5.642	2.444	myristoylated	3
DmeArf6	yes	myristoylated	high	myristoylated	twilight zone	-0.432	0.00785	non-myristoylated	6.901	2.444	myristoylated	3
DmeArl1	yes	myristoylated	high	non-myristoylated		-3.035	0.052	non-myristoylated	4.31	2.444	myristoylated	2
DmeArl2	yes	non-myristoylated		non-myristoylated		-29.259	0.779	non-myristoylated	6.291	3.172	non-myristoylated	0
DmeArl3	yes	non-myristoylated		non-myristoylated		-24.571	0.798	non-myristoylated	4.908	3.172	non-myristoylated	0
DmeArl4	yes	non-myristoylated		myristoylated	twilight zone	-1.718	0.0227	non-myristoylated	15.695	3.172	non-myristoylated	1
DmeArl5	yes	myristoylated	high	non-myristoylated		-5.824	0.161	non-myristoylated	5.795	2.444	myristoylated	2
DmeArl6	yes	non-myristoylated		non-myristoylated		-14.747	0.569	non-myristoylated	8.428	3.172	non-myristoylated	0
DmeArl8	no
DmeArl13	yes	non-myristoylated		non-myristoylated		-2.689	0.0428	non-myristoylated	11.927	3.172	non-myristoylated	0
DmeArl16	no
DmeArlX1	no
DmeArfrp1	no
DmeSar1	no
DmeSRb	no
DpuArf1	yes	myristoylated	high	myristoylated	reliable	1.594	0.000748	non-myristoylated	24.905	3.172	myristoylated	2
DpuArf4a	yes	myristoylated	high	myristoylated	reliable	0.682	0.00242	non-myristoylated	5.657	2.444	myristoylated	3
DpuArf4b	yes	myristoylated	high	myristoylated	twilight zone	-1.721	0.0228	non-myristoylated	3.441	2.444	myristoylated	3
DpuArf6	yes	myristoylated	high	myristoylated	reliable	0.425	0.00325	non-myristoylated	6.779	2.444	myristoylated	3
DpuArl1	yes	myristoylated	high	myristoylated	twilight zone	-0.306	0.00696	non-myristoylated	4.392	2.444	myristoylated	3
DpuArl2	no
DpuArl3	yes	non-myristoylated		non-myristoylated		-23.899	0.794	non-myristoylated	5.812	3.172	non-myristoylated	0
DpuArl4	yes	non-myristoylated		non-myristoylated		-4.517	0.103	non-myristoylated	13.616	3.172	non-myristoylated	0
DpuArl5	yes	myristoylated	medium	non-myristoylated		-5.584	0.15	non-myristoylated	8.7	3.172	non-myristoylated	1
DpuArl6	no
DpuArl8	no
DpuArl13	yes	myristoylated	high	myristoylated	twilight zone	-0.543	0.0087	non-myristoylated	5.89	2.444	myristoylated	3
DpuArfrp1	no
DpuSar1a	no
DpuSar1b	no
DpuSRb	no
CelArf1b	yes	myristoylated	high	non-myristoylated		-2.764	0.0447	non-myristoylated	7.333	2.444	myristoylated	2
CelArf1a	yes	myristoylated	high	myristoylated	reliable	0.328	0.00362	non-myristoylated	24.831	3.172	myristoylated	2
CelArf4	yes	myristoylated	high	myristoylated	reliable	1.031	0.00158	non-myristoylated	5.657	2.444	myristoylated	3
CelArf6	yes	myristoylated	high	non-myristoylated		-5.844	0.162	non-myristoylated	6.739	2.444	myristoylated	2
CelTRIM23	no
CelArl1	yes	myristoylated	high	myristoylated	reliable	0.594	0.00269	non-myristoylated	4.223	2.444	myristoylated	3
CelArl2	yes	non-myristoylated		non-myristoylated		-16.767	0.643	non-myristoylated	6.396	3.172	non-myristoylated	0
CelArl3	yes	non-myristoylated		non-myristoylated		-22.272	0.778	non-myristoylated	9.586	3.172	non-myristoylated	0
CelArl5	yes	myristoylated	high	non-myristoylated		-2.474	0.0376	non-myristoylated	11.723	3.172	non-myristoylated	1
CelArl6	yes	non-myristoylated		non-myristoylated		-12.86	0.492	non-myristoylated	4.617	2.444	non-myristoylated	1
CelArl8	no
CelArl13	no
CelArfrp1	no
CelSar1	no
CelSRb	no
AdaArf1a	yes	myristoylated	high	myristoylated	reliable	0.617	0.00261	non-myristoylated	5.657	2.444	myristoylated	3
AdaArf1b	yes	myristoylated	high	myristoylated	reliable	0.488	0.00303	non-myristoylated	5.554	2.444	myristoylated	3
AdaArf1c1	no
AdaArf1c2	no
AdaArf1d	yes	myristoylated	high	myristoylated	twilight zone	-0.682	0.00987	non-myristoylated	24.868	3.172	myristoylated	2
AdaArlX4a	no
AdaArlX4b	no
AdaArl20a	yes	myristoylated	high	myristoylated	reliable	0.119	0.00453	non-myristoylated	20.103	3.172	myristoylated	2
AdaArl20b	yes	myristoylated	high	myristoylated	reliable	0.68	0.00243	non-myristoylated	20.103	3.172	myristoylated	2
AdaArl20c	no
AdaArl20d	no
AdaArf6a1	yes	non-myristoylated		non-myristoylated		-2.907	0.0485	non-myristoylated	15.768	3.172	non-myristoylated	0
AdaArf6a2	yes	non-myristoylated		non-myristoylated		-2.907	0.0485	non-myristoylated	15.768	3.172	non-myristoylated	0
AdaArf6b	yes	myristoylated	high	myristoylated	twilight zone	-1.454	0.0187	non-myristoylated	21.504	3.172	myristoylated	2
AdaArl19a	yes	myristoylated	medium	non-myristoylated		-12.5	0.477	non-myristoylated	11.443	3.172	non-myristoylated	1
AdaArl19b	yes	myristoylated	medium	non-myristoylated		-12.5	0.477	non-myristoylated	11.443	3.172	non-myristoylated	1
AdaArl19c	yes	myristoylated	high	non-myristoylated		-9.695	0.35	non-myristoylated	5.227	2.444	myristoylated	2
AdaArl19d	yes	myristoylated	high	non-myristoylated		-9.695	0.35	non-myristoylated	5.227	2.444	myristoylated	2
AdaArl19e	yes	myristoylated	high	non-myristoylated		-5.128	0.129	non-myristoylated	6.779	2.444	myristoylated	2
AdaArl19f	yes	myristoylated	medium	non-myristoylated		-6.318	0.184	non-myristoylated	15.217	3.172	non-myristoylated	1
AdaArl19g	yes	non-myristoylated		non-myristoylated		-9.997	0.364	non-myristoylated	9.52	3.172	non-myristoylated	0
AdaArl19h	yes	non-myristoylated		non-myristoylated		-9.997	0.364	non-myristoylated	9.52	3.172	non-myristoylated	0
AdaArl1a	yes	myristoylated	high	myristoylated	reliable	1.114	0.00143	non-myristoylated	5.443	2.444	myristoylated	3
AdaArl1b1	yes	myristoylated	medium	myristoylated	twilight zone	-1.408	0.018	non-myristoylated	22.154	3.172	myristoylated	2
AdaArl1b2	yes	myristoylated	medium	myristoylated	twilight zone	-1.408	0.018	non-myristoylated	22.154	3.172	myristoylated	2
AdaArl2	no
AdaArl3a	yes	non-myristoylated		non-myristoylated		-24.865	0.799	non-myristoylated	4.969	3.172	non-myristoylated	0
AdaArl3b	yes	non-myristoylated		non-myristoylated		-24.482	0.798	non-myristoylated	4.969	3.172	non-myristoylated	0
AdaArl5a	yes	myristoylated	high	non-myristoylated		-10.339	0.38	non-myristoylated	5.555	2.444	myristoylated	2
AdaArl5b1	yes	myristoylated	high	non-myristoylated		-9.624	0.347	non-myristoylated	5.555	2.444	myristoylated	2
AdaArl5b2	yes	myristoylated	high	non-myristoylated		-9.624	0.347	non-myristoylated	5.555	2.444	myristoylated	2
AdaArl6	yes	non-myristoylated		non-myristoylated		-8.554	0.295	non-myristoylated	5.171	2.444	non-myristoylated	1
AdaArl8a	no
AdaArl8b	no
AdaArl13a	yes	non-myristoylated		myristoylated	reliable	0.678	0.00243	non-myristoylated	18.052	3.172	non-myristoylated	1
AdaArl13b	yes	non-myristoylated		myristoylated	reliable	0.678	0.00243	non-myristoylated	18.052	3.172	non-myristoylated	1
AdaArl16La	no
AdaArl16Lb	no
AdaArl17a	no
AdaArl17b	no
AdaArl17a2	no
AdaArl17a3	no
AdaArlX1a	yes	non-myristoylated		myristoylated	reliable	1.385	0.000998	non-myristoylated	17.178	3.172	non-myristoylated	1
AdaArlX1b	yes	non-myristoylated		myristoylated	reliable	0.888	0.00189	non-myristoylated	17.178	3.172	non-myristoylated	1
AdaArlX2a	yes	non-myristoylated		myristoylated	reliable	1.99	0.00042	non-myristoylated	7.509	2.444	myristoylated	2
AdaArlX2b	yes	non-myristoylated		myristoylated	reliable	1.99	0.00042	non-myristoylated	7.509	2.444	myristoylated	2
AdaArlX3a	no
AdaArlX3b	no
AdaArfrp1	no
AdaSar1a	no
AdaSar1b1	no
AdaSar1b2	no
AdaSRb1	no
AdaSRb2	no
LgiArf1	yes	myristoylated	high	myristoylated	reliable	1.844	0.000522	non-myristoylated	20.752	3.172	myristoylated	2
LgiArf4	yes	myristoylated	high	myristoylated	twilight zone	-0.042	0.00535	non-myristoylated	5.158	2.444	myristoylated	3
LgiArf6	yes	myristoylated	high	myristoylated	twilight zone	-0.112	0.00575	non-myristoylated	6.862	2.444	myristoylated	3
LgiArl19a	yes	myristoylated	high	myristoylated	reliable	0.518	0.00293	non-myristoylated	6.635	2.444	myristoylated	3
LgiArl19b	yes	myristoylated	high	non-myristoylated		-8.311	0.283	non-myristoylated	6.98	2.444	myristoylated	2
LgiArl20a	yes	myristoylated	medium	non-myristoylated		-8.176	0.276	non-myristoylated	5.497	2.444	myristoylated	2
LgiArl20b	yes	myristoylated	high	myristoylated	twilight zone	-0.745	0.0104	non-myristoylated	15.659	3.172	myristoylated	2
LgiArl1	yes	myristoylated	high	myristoylated	reliable	0.937	0.00178	non-myristoylated	4.46	2.444	myristoylated	3
LgiArl2	yes	non-myristoylated		non-myristoylated		-13.724	0.528	non-myristoylated	4.891	3.172	non-myristoylated	0
LgiArl3	yes	non-myristoylated		non-myristoylated		-24.522	0.798	non-myristoylated	4.908	3.172	non-myristoylated	0
LgiArl10a	no
LgiArl10b	no
LgiArl4	yes	myristoylated	medium	non-myristoylated		-9.277	0.33	non-myristoylated	6.231	2.444	myristoylated	2
LgiArl5	yes	myristoylated	high	non-myristoylated		-10.584	0.392	non-myristoylated	5.771	2.444	myristoylated	2
LgiArl6	yes	non-myristoylated		non-myristoylated		-16.747	0.642	non-myristoylated	4.942	3.172	non-myristoylated	0
LgiArl8	no
LgiArl13	yes	non-myristoylated		non-myristoylated		-8.66	0.3	non-myristoylated	8.206	3.172	non-myristoylated	0
LgiArl15	no
LgiArl16	no
LgiArlX1	yes	non-myristoylated		myristoylated	reliable	1.999	0.000414	non-myristoylated	6.27	2.444	myristoylated	2
LgiArfrp1	no
LgiSar1	no
LgiSRb	no
HroArf1a	yes	myristoylated	high	myristoylated	reliable	2.584	0.000162	non-myristoylated	6.69	2.444	myristoylated	3
HroArf1b	yes	myristoylated	medium	non-myristoylated		-5.009	0.124	non-myristoylated	22.07	3.172	non-myristoylated	1
HroArf4	yes	myristoylated	high	myristoylated	reliable	0.763	0.0022	non-myristoylated	5.46	2.444	myristoylated	3
HroArf6	yes	myristoylated	high	myristoylated	twilight zone	-0.432	0.00785	non-myristoylated	6.901	2.444	myristoylated	3
HroArl19	yes	myristoylated	high	non-myristoylated		-4.539	0.104	non-myristoylated	7.145	2.444	myristoylated	2
HroArl1	yes	myristoylated	high	myristoylated	reliable	0.307	0.00371	non-myristoylated	4.742	2.444	myristoylated	3
HroArl2	yes	non-myristoylated		non-myristoylated		-12.652	0.483	non-myristoylated	4.759	3.172	non-myristoylated	0
HroArl3	yes	non-myristoylated		non-myristoylated		-23.979	0.795	non-myristoylated	4.908	3.172	non-myristoylated	0
HroArl4	yes	myristoylated	medium	non-myristoylated		-3.82	0.0769	non-myristoylated	20.989	3.172	non-myristoylated	1
HroArl5	yes	myristoylated	medium	non-myristoylated		-4.946	0.121	non-myristoylated	9.698	3.172	non-myristoylated	1
HroArl6	yes	non-myristoylated		myristoylated	twilight zone	-0.024	0.00526	non-myristoylated	14.865	3.172	non-myristoylated	1
HroArl8a	no
HroArl8b	no
HroArl13	yes	myristoylated	high	myristoylated	reliable	0.349	0.00354	non-myristoylated	6.253	2.444	myristoylated	3
HroArl16	no
HroArfrp1	no
HroSar1a	no
HroSar1b	no
HroSRb	no
CteArf1	yes	myristoylated	high	non-myristoylated		-4.432	0.0999	non-myristoylated	17.706	3.172	non-myristoylated	1
CteArf4	yes	myristoylated	high	myristoylated	twilight zone	-0.312	0.007	non-myristoylated	5.179	2.444	myristoylated	3
CteArf6	yes	myristoylated	high	myristoylated	twilight zone	-0.432	0.00785	non-myristoylated	6.901	2.444	myristoylated	3
CteArl19	yes	myristoylated	high	non-myristoylated		-12.066	0.458	non-myristoylated	6.329	2.444	myristoylated	2
CteArl20	yes	non-myristoylated		myristoylated	twilight zone	-1.528	0.0198	non-myristoylated	3.668	2.444	myristoylated	2
CteArl1	yes	myristoylated	high	myristoylated	reliable	0.937	0.00178	non-myristoylated	4.46	2.444	myristoylated	3
CteArl2	yes	non-myristoylated		non-myristoylated		-13.724	0.528	non-myristoylated	4.891	3.172	non-myristoylated	0
CteArl3	yes	non-myristoylated		non-myristoylated		-22.901	0.785	non-myristoylated	5.812	3.172	non-myristoylated	0
CteArl10	no
CteArl4	yes	myristoylated	medium	non-myristoylated		-5.443	0.143	non-myristoylated	21.293	3.172	non-myristoylated	1
CteArl5	yes	myristoylated	high	non-myristoylated		-3.922	0.0805	non-myristoylated	6.384	2.444	myristoylated	2
CteArl6a	yes	non-myristoylated		non-myristoylated		-13.984	0.539	non-myristoylated	8.922	3.172	non-myristoylated	0
CteArl6b	no
CteArl8	no
CteArl13	yes	myristoylated	high	myristoylated	reliable	0.066	0.00479	non-myristoylated	6.552	2.444	myristoylated	3
CteArl15	no
CteArl16	no
CteArfrp1	no
CteSar1a	no
CteSar1b	no
CteSRb	no
SmaArf1	yes	myristoylated	high	myristoylated	reliable	1.609	0.000733	non-myristoylated	5.731	2.444	myristoylated	3
SmaArf4	yes	myristoylated	high	myristoylated	reliable	0.181	0.00424	non-myristoylated	5.265	2.444	myristoylated	3
SmaArf6	yes	myristoylated	high	myristoylated	twilight zone	-0.112	0.00575	non-myristoylated	7.104	2.444	myristoylated	3
SmaArl1	yes	myristoylated	high	myristoylated	twilight zone	-0.338	0.00718	non-myristoylated	5.611	2.444	myristoylated	3
SmaArl2	yes	non-myristoylated		non-myristoylated		-11.786	0.446	non-myristoylated	7.112	3.172	non-myristoylated	0
SmaArl3	yes	non-myristoylated		non-myristoylated		-24.34	0.797	non-myristoylated	4.908	3.172	non-myristoylated	0
SmaArl5	yes	myristoylated	high	non-myristoylated		-6.358	0.186	non-myristoylated	4.695	2.444	myristoylated	2
SmaArl6	no
SmaArl8	no
SmaArl13	no
SmaArfrp1	no
SmaSar1	no
SmaSRb	no
SmeArf1a	yes	myristoylated	high	myristoylated	reliable	1.778	0.000576	non-myristoylated	6.881	2.444	myristoylated	3
SmeArf1b	yes	myristoylated	high	myristoylated	twilight zone	-1.594	0.0208	non-myristoylated	6.158	2.444	myristoylated	3
SmeArf4	yes	myristoylated	high	myristoylated	reliable	1.116	0.00142	non-myristoylated	5.64	2.444	myristoylated	3
SmeArf6	yes	myristoylated	high	myristoylated	twilight zone	-0.758	0.0106	non-myristoylated	5.617	2.444	myristoylated	3
SmeArl19a	yes	myristoylated	high	non-myristoylated		-9.381	0.335	non-myristoylated	6.034	2.444	myristoylated	2
SmeArl19b	yes	myristoylated	high	non-myristoylated		-9.381	0.335	non-myristoylated	6.034	2.444	myristoylated	2
SmeArl19c	yes	myristoylated	high	non-myristoylated		-9.381	0.335	non-myristoylated	6.034	2.444	myristoylated	2
SmeArl19d	yes	myristoylated	high	non-myristoylated		-9.381	0.335	non-myristoylated	6.034	2.444	myristoylated	2
SmeArl19e	yes	myristoylated	high	non-myristoylated		-9.381	0.335	non-myristoylated	6.034	2.444	myristoylated	2
SmeArl19f	yes	myristoylated	high	myristoylated	twilight zone	-0.972	0.0127	non-myristoylated	8.353	2.444	myristoylated	3
SmeArl19g	yes	myristoylated	high	non-myristoylated		-3.547	0.0676	non-myristoylated	8.347	2.444	myristoylated	2
SmeArl19h	yes	non-myristoylated		non-myristoylated		-6.725	0.204	non-myristoylated	11.193	3.172	non-myristoylated	0
SmeArl19i	yes	myristoylated	high	non-myristoylated		-6.435	0.19	non-myristoylated	5.71	2.444	myristoylated	2
SmeArl1a	yes	myristoylated	high	myristoylated	reliable	1.469	0.000891	non-myristoylated	4.406	2.444	myristoylated	3
SmeArl1b	yes	myristoylated	high	myristoylated	reliable	1.099	0.00145	non-myristoylated	4.71	2.444	myristoylated	3
SmeArl2	yes	non-myristoylated		non-myristoylated		-10.505	0.388	non-myristoylated	4.891	3.172	non-myristoylated	0
SmeArl3	yes	non-myristoylated		non-myristoylated		-14.536	0.561	non-myristoylated	4.258	3.172	non-myristoylated	0
SmeArl4	yes	myristoylated	high	non-myristoylated		-16.57	0.636	non-myristoylated	22.045	3.172	non-myristoylated	1
SmeArl6	yes	non-myristoylated		non-myristoylated		-9.963	0.363	non-myristoylated	5.493	2.444	non-myristoylated	1
SmeArl8a	no
SmeArl8b	no
SmeArl15	yes	myristoylated	high	non-myristoylated		-2.793	0.0454	non-myristoylated	4.636	2.444	myristoylated	2
SmeArl16	no
SmeArfrp1	no
SmeSar1	no
SmeSRb	no
NveArf1a	yes	myristoylated	high	myristoylated	twilight zone	-1.45	0.0186	non-myristoylated	5.503	2.444	myristoylated	3
NveArf1b	yes	myristoylated	high	myristoylated	reliable	0.59	0.0027	non-myristoylated	17.726	3.172	myristoylated	2
NveArf4	yes	myristoylated	high	myristoylated	reliable	0.682	0.00242	non-myristoylated	5.657	2.444	myristoylated	3
NveArf6a	yes	myristoylated	high	myristoylated	twilight zone	-0.432	0.00785	non-myristoylated	6.901	2.444	myristoylated	3
NveArf6b	yes	myristoylated	high	myristoylated	reliable	1.369	0.00102	non-myristoylated	26.77	3.172	myristoylated	2
NveArl19a	yes	myristoylated	high	non-myristoylated		-3.936	0.081	non-myristoylated	6.329	2.444	myristoylated	2
NveArf1c	yes	myristoylated	high	non-myristoylated		-8.086	0.272	non-myristoylated	19.411	3.172	non-myristoylated	1
NveArf1d	yes	myristoylated	high	myristoylated	reliable	0.778	0.00216	non-myristoylated	5.849	2.444	myristoylated	3
NveArl19b	yes	myristoylated	high	non-myristoylated		-5.646	0.153	non-myristoylated	5.552	2.444	myristoylated	2
NveTRIM23	no
NveArl1	yes	myristoylated	high	myristoylated	reliable	1.089	0.00147	non-myristoylated	6.229	2.444	myristoylated	3
NveArl2	yes	non-myristoylated		non-myristoylated		-13.724	0.528	non-myristoylated	4.891	3.172	non-myristoylated	0
NveArl3	yes	non-myristoylated		non-myristoylated		-23.869	0.794	non-myristoylated	4.908	3.172	non-myristoylated	0
NveArl10	no
NveArl4	yes	non-myristoylated		non-myristoylated		-7.244	0.23	non-myristoylated	19.389	3.172	non-myristoylated	0
NveArl5	yes	myristoylated	medium	non-myristoylated		-6.11	0.174	non-myristoylated	9.698	3.172	non-myristoylated	1
NveArl6	yes	non-myristoylated		non-myristoylated		-18.153	0.687	non-myristoylated	5.303	3.172	non-myristoylated	0
NveArl8	no
NveArl13	no
NveArl15	no
NveArl16	no
NveArfrp1	no
NveSar1	no
NveSRb	yes	non-myristoylated		non-myristoylated		-25.978	0.801	non-myristoylated	3.582	3.172	non-myristoylated	0
HmaArf1a	yes	myristoylated	high	myristoylated	twilight zone	-1.05	0.0136	non-myristoylated	5.245	2.444	myristoylated	3
HmaArf4	yes	myristoylated	high	myristoylated	reliable	1.057	0.00153	non-myristoylated	5.542	2.444	myristoylated	3
HmaArf6	yes	myristoylated	high	myristoylated	reliable	1.543	0.000804	non-myristoylated	6.925	2.444	myristoylated	3
HmaArl19a	yes	myristoylated	high	non-myristoylated		-16.411	0.631	non-myristoylated	6.645	2.444	myristoylated	2
HmaArl19b	yes	myristoylated	high	non-myristoylated		-16.411	0.631	non-myristoylated	6.645	2.444	myristoylated	2
HmaArf1b	yes	myristoylated	high	non-myristoylated		-6.756	0.206	non-myristoylated	17.47	3.172	non-myristoylated	1
HmaTRIM23	no
HmaArl1	yes	myristoylated	high	myristoylated	reliable	1.014	0.00162	non-myristoylated	6.595	2.444	myristoylated	3
HmaArl2	yes	non-myristoylated		non-myristoylated		-12.718	0.486	non-myristoylated	5.202	3.172	non-myristoylated	0
HmaArl3	yes	non-myristoylated		non-myristoylated		-26.406	0.8	non-myristoylated	5.111	3.172	non-myristoylated	0
HmaArl10	no
HmaArl4	yes	myristoylated	high	myristoylated	twilight zone	-0.185	0.00618	non-myristoylated	6.936	2.444	myristoylated	3
HmaArl5	yes	myristoylated	high	myristoylated	twilight zone	-1.624	0.0212	non-myristoylated	6.29	2.444	myristoylated	3
HmaArl6	yes	non-myristoylated		non-myristoylated		-26.16	0.8	non-myristoylated	6.704	3.172	non-myristoylated	0
HmaArl8	no
HmaArl13	no
HmaArl15	no
HmaArl16	no
HmaArfrp1	no
HmaSar1	no
HmaSRb	no
TadArf1	yes	myristoylated	high	myristoylated	twilight zone	-0.956	0.0125	non-myristoylated	23.556	3.172	myristoylated	2
TadArf4	yes	myristoylated	high	myristoylated	reliable	0.64	0.00254	non-myristoylated	5.624	2.444	myristoylated	3
TadArf6	yes	myristoylated	high	non-myristoylated		-5.189	0.132	non-myristoylated	6.359	2.444	myristoylated	2
TadArl1	yes	myristoylated	high	non-myristoylated		-13.069	0.501	non-myristoylated	5.952	2.444	myristoylated	2
TadArl2	yes	non-myristoylated		myristoylated	reliable	1.501	0.000852	non-myristoylated	6.941	3.172	non-myristoylated	1
TadArl3	yes	non-myristoylated		non-myristoylated		-11.885	0.45	non-myristoylated	6.084	3.172	non-myristoylated	0
TadArl10	yes	non-myristoylated		non-myristoylated		-21.778	0.77	non-myristoylated	14.453	3.172	non-myristoylated	0
TadArl4	yes	myristoylated	high	non-myristoylated		-3.435	0.064	non-myristoylated	5.557	2.444	myristoylated	2
TadArl5	yes	myristoylated	high	myristoylated	reliable	0.987	0.00167	non-myristoylated	5.316	2.444	myristoylated	3
TadArl6	yes	non-myristoylated		non-myristoylated		-5.598	0.15	non-myristoylated	6.617	3.172	non-myristoylated	0
TadArl8	no
TadArl13	no
TadArl15	no
TadArl16	no
TadArfrp1	no
TadSar1	no
TadSRb	yes	non-myristoylated		non-myristoylated		-19.483	0.724	non-myristoylated	7.268	3.172	non-myristoylated	0
MleArf1a	yes	myristoylated	high	myristoylated	reliable	0.455	0.00315	non-myristoylated	16.659	3.172	myristoylated	2
MleArf1b	yes	myristoylated	medium	myristoylated	twilight zone	-0.792	0.0109	non-myristoylated	4.507	2.444	myristoylated	3
MleArf6	yes	myristoylated	high	myristoylated	reliable	0.844	0.002	non-myristoylated	6.947	2.444	myristoylated	3
MleArl19a	yes	myristoylated	high	non-myristoylated		-7.732	0.254	non-myristoylated	6.461	2.444	myristoylated	2
MleArl19b	yes	myristoylated	medium	non-myristoylated		-6.591	0.198	non-myristoylated	18.216	3.172	non-myristoylated	1
MleArf4	yes	myristoylated	high	myristoylated	reliable	1.575	0.000769	non-myristoylated	5.212	2.444	myristoylated	3
MleArl1	yes	myristoylated	high	non-myristoylated		-5.204	0.132	non-myristoylated	12.795	3.172	non-myristoylated	1
MleArl2	yes	non-myristoylated		non-myristoylated		-13.211	0.507	non-myristoylated	4.891	3.172	non-myristoylated	0
MleArl3	yes	non-myristoylated		non-myristoylated		-25.692	0.801	non-myristoylated	4.908	3.172	non-myristoylated	0
MleArl5	yes	myristoylated	high	non-myristoylated		-5.836	0.161	non-myristoylated	5.674	2.444	myristoylated	2
MleArl6	yes	myristoylated	high	myristoylated	reliable	1.667	0.000675	non-myristoylated	7.585	2.444	myristoylated	3
MleArl8	no
MleArl13	no
MleArl16	no
MleArl19c	yes	myristoylated	high	non-myristoylated		-8.924	0.313	non-myristoylated	8.264	2.444	myristoylated	2
MleArl19d	yes	myristoylated	high	non-myristoylated		-5.756	0.158	non-myristoylated	3.526	2.444	myristoylated	2
MleArfrp1	no
MleSar1	no
MleSRb	no
AquArf1a	yes	myristoylated	medium	non-myristoylated		-3.869	0.0786	non-myristoylated	21.645	3.172	non-myristoylated	1
AquArf1b	yes	myristoylated	high	myristoylated	twilight zone	-1.998	0.0277	non-myristoylated	4.594	2.444	myristoylated	3
AquArf4	yes	myristoylated	high	myristoylated	reliable	0.845	0.00199	non-myristoylated	5.657	2.444	myristoylated	3
AquArf6	yes	myristoylated	medium	non-myristoylated		-3.072	0.0531	non-myristoylated	13.678	3.172	non-myristoylated	1
AquArl19a	yes	myristoylated	high	myristoylated	twilight zone	-1.184	0.0151	non-myristoylated	8.413	2.444	myristoylated	3
AquArl20a	yes	non-myristoylated		non-myristoylated		-6.522	0.194	non-myristoylated	22.079	3.172	non-myristoylated	0
AquArl20b	yes	myristoylated	medium	non-myristoylated		-5.503	0.146	non-myristoylated	15.284	3.172	non-myristoylated	1
AquArl19b	yes	myristoylated	high	non-myristoylated		-4.784	0.114	non-myristoylated	5.596	2.444	myristoylated	2
AquArl1	yes	myristoylated	high	myristoylated	reliable	2.938	8.73e-05	non-myristoylated	6.11	2.444	myristoylated	3
AquArl2	yes	non-myristoylated		non-myristoylated		-13.064	0.501	non-myristoylated	5.513	3.172	non-myristoylated	0
AquArl3	no
AquArl5	yes	non-myristoylated		non-myristoylated		-3.441	0.0642	non-myristoylated	9.951	3.172	non-myristoylated	0
AquArl6	no
AquArl8a	no
AquArl8b	no
AquArl13	yes	non-myristoylated		non-myristoylated		-12.451	0.475	non-myristoylated	24.117	3.172	non-myristoylated	0
AquArl16	no
AquArfrp1	no
AquSar1	no
AquSRb	no
OcaArf1	yes	myristoylated	high	non-myristoylated		-3.37	0.062	non-myristoylated	21.862	3.172	non-myristoylated	1
OcaArl20	yes	myristoylated	medium	non-myristoylated		-2.448	0.037	non-myristoylated	22.423	3.172	non-myristoylated	1
OcaArf4	yes	myristoylated	high	non-myristoylated		-4.298	0.0946	non-myristoylated	5.331	2.444	myristoylated	2
OcaArf6	yes	myristoylated	high	myristoylated	twilight zone	-0.432	0.00785	non-myristoylated	6.901	2.444	myristoylated	3
OcaArl19a	yes	myristoylated	high	non-myristoylated		-5.222	0.133	non-myristoylated	6.436	2.444	myristoylated	2
OcaArl19b	yes	non-myristoylated		non-myristoylated		-6.55	0.196	non-myristoylated	21.906	3.172	non-myristoylated	0
OcaArl1	yes	myristoylated	high	non-myristoylated		-2.384	0.0356	non-myristoylated	6.159	2.444	myristoylated	2
OcaArl2	yes	non-myristoylated		non-myristoylated		-14.138	0.545	non-myristoylated	4.891	3.172	non-myristoylated	0
OcaArl3a	yes	non-myristoylated		non-myristoylated		-22.492	0.78	non-myristoylated	4.374	3.172	non-myristoylated	0
OcaArl10	no
OcaArl5	yes	myristoylated	high	non-myristoylated		-8.143	0.275	non-myristoylated	6.325	2.444	myristoylated	2
OcaArl6	yes	non-myristoylated		non-myristoylated		-17.129	0.655	non-myristoylated	6.347	3.172	non-myristoylated	0
OcaArl8	no
OcaArl13	no
OcaArl15	no
OcaArl16	no
OcaArfrp1	no
OcaSar1	no
OcaSRb	no
MbrArf1a	yes	myristoylated	high	myristoylated	reliable	1.259	0.00118	non-myristoylated	18.637	3.172	myristoylated	2
MbrArf1b	yes	myristoylated	medium	non-myristoylated		-2.98	0.0505	non-myristoylated	5.605	2.444	myristoylated	2
MbrArf4	yes	myristoylated	high	myristoylated	reliable	1.024	0.0016	non-myristoylated	5.657	2.444	myristoylated	3
MbrArf6	yes	myristoylated	medium	non-myristoylated		-6.846	0.21	non-myristoylated	17.362	3.172	non-myristoylated	1
MbrArl20a	yes	myristoylated	high	myristoylated	twilight zone	-0.636	0.00947	non-myristoylated	4.405	2.444	myristoylated	3
MbrArl20b	yes	non-myristoylated		non-myristoylated		-3.747	0.0743	non-myristoylated	6.235	2.444	non-myristoylated	1
MbrArl1	yes	myristoylated	high	myristoylated	reliable	1.702	0.000642	non-myristoylated	6.229	2.444	myristoylated	3
MbrArl2	yes	non-myristoylated		non-myristoylated		-9.774	0.354	non-myristoylated	7.32	3.172	non-myristoylated	0
MbrArl3a	yes	non-myristoylated		non-myristoylated		-23.394	0.79	non-myristoylated	5.457	3.172	non-myristoylated	0
MbrArl3b	yes	non-myristoylated		non-myristoylated		-24.895	0.799	non-myristoylated	5.388	3.172	non-myristoylated	0
MbrArl5	yes	myristoylated	high	non-myristoylated		-3.359	0.0616	non-myristoylated	5.763	2.444	myristoylated	2
MbrArl8	no
MbrArl13	no
MbrArl15	yes	myristoylated	medium	non-myristoylated		-4.598	0.107	non-myristoylated	23.742	3.172	non-myristoylated	1
MbrArlX	no
MbrArfrp1	no
MbrSar1	no
MbrSRb	no
SroArf1a	yes	myristoylated	high	myristoylated	reliable	2.723	0.000128	non-myristoylated	21.905	3.172	myristoylated	2
SroArf1b	yes	myristoylated	high	myristoylated	reliable	1.759	0.000591	non-myristoylated	6.866	2.444	myristoylated	3
SroArf4	yes	myristoylated	high	myristoylated	reliable	0.874	0.00192	non-myristoylated	5.328	2.444	myristoylated	3
SroArf6	yes	myristoylated	medium	non-myristoylated		-6.548	0.196	non-myristoylated	10.781	3.172	non-myristoylated	1
SroArl20a	yes	non-myristoylated		myristoylated	twilight zone	-1.49	0.0192	non-myristoylated	19.573	3.172	non-myristoylated	1
SroArl20b	yes	myristoylated	medium	non-myristoylated		-20.396	0.745	non-myristoylated	20.552	3.172	non-myristoylated	1
SroArl1	yes	myristoylated	high	myristoylated	reliable	0.452	0.00316	non-myristoylated	5.864	2.444	myristoylated	3
SroArl2	yes	non-myristoylated		non-myristoylated		-14.079	0.543	non-myristoylated	4.386	3.172	non-myristoylated	0
SroArl3	yes	non-myristoylated		non-myristoylated		-16.889	0.647	non-myristoylated	4.269	3.172	non-myristoylated	0
SroArl5	yes	myristoylated	high	myristoylated	twilight zone	-1.279	0.0163	non-myristoylated	5.164	2.444	myristoylated	3
SroArl8	no
SroArl13	no
SroArl15	no
SroArlX	no
SroArfrp1	no
SroSar1	no
SroSRb	no
CowArf1	yes	myristoylated	high	myristoylated	twilight zone	-0.783	0.0108	non-myristoylated	24.002	3.172	myristoylated	2
CowArf4	yes	myristoylated	high	myristoylated	reliable	2.123	0.000343	non-myristoylated	5.642	2.444	myristoylated	3
CowArf6	yes	myristoylated	high	non-myristoylated		-6.338	0.185	non-myristoylated	24.046	3.172	non-myristoylated	1
CowArl19	yes	myristoylated	high	myristoylated	twilight zone	-0.434	0.00786	non-myristoylated	7.49	2.444	myristoylated	3
CowArl20	yes	myristoylated	medium	non-myristoylated		-3.175	0.056	non-myristoylated	18.573	3.172	non-myristoylated	1
CowArl1	yes	myristoylated	high	myristoylated	twilight zone	-1.619	0.0212	non-myristoylated	5.999	2.444	myristoylated	3
CowArl2	yes	non-myristoylated		non-myristoylated		-20.519	0.747	non-myristoylated	6.642	3.172	non-myristoylated	0
CowArl5	yes	myristoylated	medium	non-myristoylated		-2.083	0.0293	non-myristoylated	6.753	2.444	myristoylated	2
CowArl8	no
CowArfrp1	no
CowSar1	no
CowSRb	no
SarArf1a	yes	myristoylated	high	myristoylated	reliable	0.008	0.00509	non-myristoylated	24.831	3.172	myristoylated	2
SarArf1b	yes	myristoylated	high	myristoylated	twilight zone	-0.19	0.00621	non-myristoylated	24.029	3.172	myristoylated	2
SarArf4	yes	myristoylated	high	non-myristoylated		-4.034	0.0846	non-myristoylated	6.379	2.444	myristoylated	2
SarArf6	yes	myristoylated	high	myristoylated	reliable	0.256	0.00392	non-myristoylated	6.776	2.444	myristoylated	3
SarArl1	yes	myristoylated	high	myristoylated	reliable	0.566	0.00277	non-myristoylated	6.103	2.444	myristoylated	3
SarArl2	yes	non-myristoylated		non-myristoylated		-12.595	0.481	non-myristoylated	4.726	3.172	non-myristoylated	0
SarArl5	yes	non-myristoylated		non-myristoylated		-2.748	0.0443	non-myristoylated	6.599	2.444	non-myristoylated	1
SarArl8	no
SarArfrp1	no
SarSar1	no
SarSRb	no
CfrArf1a	yes	myristoylated	high	myristoylated	twilight zone	-0.19	0.00621	non-myristoylated	24.029	3.172	myristoylated	2
CfrArf4	yes	myristoylated	high	non-myristoylated		-5.092	0.128	non-myristoylated	5.874	2.444	myristoylated	2
CfrArf1b	yes	myristoylated	high	myristoylated	twilight zone	-0.663	0.0097	non-myristoylated	21.826	3.172	myristoylated	2
CfrArf6	yes	myristoylated	medium	myristoylated	reliable	0.778	0.00216	non-myristoylated	11.808	3.172	myristoylated	2
CfrArl1	yes	myristoylated	high	myristoylated	reliable	0.566	0.00277	non-myristoylated	6.103	2.444	myristoylated	3
CfrArl2	yes	non-myristoylated		non-myristoylated		-13.986	0.539	non-myristoylated	4.726	3.172	non-myristoylated	0
CfrArl5	yes	non-myristoylated		non-myristoylated		-3.435	0.064	non-myristoylated	5.161	2.444	non-myristoylated	1
CfrArl8	no
CfrArfrp1	no
CfrSar1	no
CfrSRb	no
ApaArf1a	yes	myristoylated	high	myristoylated	reliable	2.437	0.000207	non-myristoylated	6.163	2.444	myristoylated	3
ApaArf1b	yes	myristoylated	high	myristoylated	reliable	2.487	0.000191	non-myristoylated	5.948	2.444	myristoylated	3
ApaArf4	yes	myristoylated	high	non-myristoylated		-4.955	0.122	non-myristoylated	5.874	2.444	myristoylated	2
ApaArf6	yes	myristoylated	high	myristoylated	reliable	0.698	0.00238	non-myristoylated	6.78	2.444	myristoylated	3
ApaArf1c	yes	myristoylated	high	myristoylated	twilight zone	-0.083	0.00559	non-myristoylated	6.141	2.444	myristoylated	3
ApaArf1d	yes	myristoylated	high	non-myristoylated		-3.17	0.0559	non-myristoylated	6.291	2.444	myristoylated	2
ApaArf1e	yes	myristoylated	low	non-myristoylated		-5.725	0.156	non-myristoylated	13.532	3.172	non-myristoylated	1
ApaArf1f	yes	myristoylated	high	non-myristoylated		-3.975	0.0824	non-myristoylated	5.767	2.444	myristoylated	2
ApaArl1	yes	myristoylated	high	myristoylated	reliable	0.905	0.00185	non-myristoylated	6.046	2.444	myristoylated	3
ApaArl2	yes	non-myristoylated		non-myristoylated		-13.869	0.534	non-myristoylated	4.891	3.172	non-myristoylated	0
ApaArl5	yes	myristoylated	low	non-myristoylated		-3.789	0.0758	non-myristoylated	5.617	2.444	myristoylated	2
ApaArl8	no
ApaArfrp1	no
ApaSar1	no
ApaSRb	no
CciArf1	yes	myristoylated	high	myristoylated	reliable	2.185	0.000217	non-myristoylated	7.224	2.444	myristoylated	3
CciArf6	yes	myristoylated	high	non-myristoylated		-2.255	0.0252	non-myristoylated	6.869	2.444	myristoylated	2
CciArl1	yes	myristoylated	high	non-myristoylated		-4.434	0.0809	non-myristoylated	4.492	2.444	myristoylated	2
CciArl2	yes	non-myristoylated		non-myristoylated		-6.773	0.179	non-myristoylated	5.183	3.172	non-myristoylated	0
CciArl8	no
CciArl17	no
CciArfrp1	no
CciSar1	yes	non-myristoylated		non-myristoylated		-26.488	0.933	non-myristoylated	6.383	3.172	non-myristoylated	0
CciSRb	no
CneArf1	yes	myristoylated	high	myristoylated	reliable	2.594	0.00011	non-myristoylated	6.655	2.444	myristoylated	3
CneArf6	yes	myristoylated	high	myristoylated	twilight zone	-0.985	0.00961	non-myristoylated	5.822	2.444	myristoylated	3
CneArl1	yes	myristoylated	high	myristoylated	twilight zone	-1.602	0.0158	non-myristoylated	5.893	2.444	myristoylated	3
CneArl2	yes	non-myristoylated		non-myristoylated		-6.326	0.158	non-myristoylated	4.726	3.172	non-myristoylated	0
CneArl5	yes	myristoylated	high	myristoylated	twilight zone	-0.789	0.00809	non-myristoylated	4.888	2.444	myristoylated	3
CneArl8	no
CneArfrp1	no
CneSar1	no
CneSRb	no
UmaArf1	yes	myristoylated	high	myristoylated	reliable	2.776	7.96e-05	non-myristoylated	6.597	2.444	myristoylated	3
UmaArf6	yes	myristoylated	high	myristoylated	twilight zone	-1.23	0.0118	non-myristoylated	7.024	2.444	myristoylated	3
UmaArl1	yes	myristoylated	high	non-myristoylated		-5.153	0.107	non-myristoylated	5.054	2.444	myristoylated	2
UmaArl2	yes	non-myristoylated		non-myristoylated		-7.104	0.195	non-myristoylated	4.386	3.172	non-myristoylated	0
UmaArl5	yes	myristoylated	high	myristoylated	twilight zone	-1.247	0.012	non-myristoylated	5.087	2.444	myristoylated	3
UmaArl8	no
UmaArfrp1	no
UmaSar1	no
UmaSRb	no
SpoArf1	yes	myristoylated	high	myristoylated	reliable	1.667	0.000477	non-myristoylated	6.866	2.444	myristoylated	3
SpoArf6	yes	myristoylated	high	non-myristoylated		-3.784	0.0602	non-myristoylated	22.968	3.172	non-myristoylated	1
SpoArl2	yes	non-myristoylated		non-myristoylated		-20.47	0.857	non-myristoylated	4.891	3.172	non-myristoylated	0
SpoSar1	no
SpoSRb	no
SceArf1	yes	myristoylated	high	myristoylated	reliable	0.119	0.00332	non-myristoylated	7.045	2.444	myristoylated	3
SceArf2	yes	myristoylated	high	myristoylated	twilight zone	-0.288	0.00505	non-myristoylated	6.859	2.444	myristoylated	3
SceArf6	yes	myristoylated	high	myristoylated	twilight zone	-1.021	0.00991	non-myristoylated	7.628	2.444	myristoylated	3
SceArl1	yes	myristoylated	high	myristoylated	reliable	3.042	4.88e-05	non-myristoylated	6.454	2.444	myristoylated	3
SceArl2	yes	non-myristoylated		non-myristoylated		-6.809	0.181	non-myristoylated	5.183	3.172	non-myristoylated	0
SceArfrp1	no
SceSar1	no
SceSRb	no
NcrArf1	yes	myristoylated	high	non-myristoylated		-2.308	0.0261	non-myristoylated	6.12	2.444	myristoylated	2
NcrArf6	yes	myristoylated	high	non-myristoylated		-3.445	0.0508	non-myristoylated	5.349	2.444	myristoylated	2
NcrArl1	yes	myristoylated	high	myristoylated	reliable	3.216	3.51e-05	non-myristoylated	5.851	2.444	myristoylated	3
NcrArl2	no
NcrArl8	no
NcrArfrp1	no
NcrSar1	no
NcrSRb	no
AfuArf1	yes	myristoylated	high	myristoylated	reliable	1.957	0.00031	non-myristoylated	6.712	2.444	myristoylated	3
AfuArf6	yes	myristoylated	high	myristoylated	twilight zone	-1.129	0.0109	non-myristoylated	6.622	2.444	myristoylated	3
AfuArl1	yes	myristoylated	high	myristoylated	reliable	2.03	0.000277	non-myristoylated	5.733	2.444	myristoylated	3
AfuArl2	no
AfuArl8	no
AfuArl17	no
AfuArfrp1	no
AfuSar1	no
AfuSRb	no
PblArf1a	yes	myristoylated	high	myristoylated	twilight zone	-0.14	0.00435	non-myristoylated	6.059	2.444	myristoylated	3
PblArf1b	yes	myristoylated	high	myristoylated	twilight zone	-0.389	0.00557	non-myristoylated	6.545	2.444	myristoylated	3
PblArf6a	yes	myristoylated	high	myristoylated	twilight zone	-1.527	0.015	non-myristoylated	6.683	2.444	myristoylated	3
PblArf6b	yes	myristoylated	high	myristoylated	twilight zone	-0.481	0.00609	non-myristoylated	6.652	2.444	myristoylated	3
PblArl1	yes	myristoylated	high	myristoylated	reliable	2.984	5.45e-05	non-myristoylated	6.758	2.444	myristoylated	3
PblArl2	yes	non-myristoylated		non-myristoylated		-12.529	0.493	non-myristoylated	4.891	3.172	non-myristoylated	0
PblArl5	yes	myristoylated	high	myristoylated	twilight zone	-1.235	0.0119	non-myristoylated	4.764	2.444	myristoylated	3
PblArl8	no
PblArl17	no
PblArfrp1	no
PblSar1	no
PblSRb	no
CorArf1	yes	myristoylated	high	myristoylated	twilight zone	-0.99	0.00966	non-myristoylated	15.765	3.172	myristoylated	2
CorArf6	yes	myristoylated	high	myristoylated	twilight zone	-0.451	0.00592	non-myristoylated	6.08	2.444	myristoylated	3
CorArl1	yes	myristoylated	high	non-myristoylated		-4.841	0.0955	non-myristoylated	15.501	3.172	non-myristoylated	1
CorArl2	yes	non-myristoylated		non-myristoylated		-6.911	0.186	non-myristoylated	5.183	3.172	non-myristoylated	0
CorArl8	no
CorArfrp1	no
CorSar1	no
CorSRb	no
CcoArf1	yes	myristoylated	high	myristoylated	reliable	3.451	2.2e-05	non-myristoylated	6.842	2.444	myristoylated	3
CcoArf6	yes	myristoylated	high	myristoylated	twilight zone	-0.441	0.00586	non-myristoylated	6.66	2.444	myristoylated	3
CcoArl1	yes	myristoylated	high	myristoylated	reliable	2.494	0.00013	non-myristoylated	6.141	2.444	myristoylated	3
CcoArl2	yes	non-myristoylated		non-myristoylated		-7.995	0.24	non-myristoylated	4.386	3.172	non-myristoylated	0
CcoArl8	no
CcoArfrp1	no
CcoSar1	no
CcoSRb	no
BmeArf1a	yes	myristoylated	high	myristoylated	reliable	3.187	3.71e-05	non-myristoylated	6.568	2.444	myristoylated	3
BmeArf1b	yes	myristoylated	high	myristoylated	reliable	3.187	3.71e-05	non-myristoylated	6.568	2.444	myristoylated	3
BmeArf1c	yes	myristoylated	high	myristoylated	reliable	3.187	3.71e-05	non-myristoylated	6.568	2.444	myristoylated	3
BmeArf1d	yes	myristoylated	high	myristoylated	reliable	3.204	3.59e-05	non-myristoylated	6.655	2.444	myristoylated	3
BmeArf1e	yes	myristoylated	high	myristoylated	reliable	3.187	3.71e-05	non-myristoylated	6.568	2.444	myristoylated	3
BmeArf1f	yes	myristoylated	high	myristoylated	reliable	2.855	6.9e-05	non-myristoylated	6.568	2.444	myristoylated	3
BmeArf6a	yes	myristoylated	high	myristoylated	reliable	0.394	0.00245	non-myristoylated	6.805	2.444	myristoylated	3
BmeArf6b	yes	myristoylated	high	myristoylated	twilight zone	-1.236	0.0119	non-myristoylated	6.422	2.444	myristoylated	3
BmeArf6c	yes	myristoylated	high	myristoylated	reliable	0.394	0.00245	non-myristoylated	6.805	2.444	myristoylated	3
BmeArf6d	yes	myristoylated	high	myristoylated	twilight zone	-1.52	0.0149	non-myristoylated	6.556	2.444	myristoylated	3
BmeArl1a	yes	myristoylated	high	myristoylated	reliable	3.128	4.15e-05	non-myristoylated	6.535	2.444	myristoylated	3
BmeArl1b	yes	myristoylated	high	myristoylated	reliable	2.453	0.000139	non-myristoylated	6.263	2.444	myristoylated	3
BmeArl2	yes	non-myristoylated		non-myristoylated		-12.529	0.493	non-myristoylated	4.891	3.172	non-myristoylated	0
BmeArl5	yes	myristoylated	high	non-myristoylated		-2.221	0.0246	non-myristoylated	6.438	2.444	myristoylated	2
BmeArl8a	no
BmeArl8b	no
BmeArfrp1	no
BmeSar1a	no
BmeSar1b	no
BmeSRb	no
CanArf1a	yes	myristoylated	high	myristoylated	reliable	2.322	0.000173	non-myristoylated	6.568	2.444	myristoylated	3
CanArf1b	yes	myristoylated	high	non-myristoylated		-4.404	0.0799	non-myristoylated	7.062	2.444	myristoylated	2
CanArf6	yes	myristoylated	high	myristoylated	reliable	1.115	0.00102	non-myristoylated	6.854	2.444	myristoylated	3
CanArl1	yes	myristoylated	high	myristoylated	reliable	2.25	0.000195	non-myristoylated	6.506	2.444	myristoylated	3
CanArl2a	yes	non-myristoylated		non-myristoylated		-13.403	0.543	non-myristoylated	4.891	3.172	non-myristoylated	0
CanArl2b	yes	non-myristoylated		non-myristoylated		-13.403	0.543	non-myristoylated	4.891	3.172	non-myristoylated	0
CanArl3	yes	non-myristoylated		non-myristoylated		-30.507	0.927	non-myristoylated	4.258	3.172	non-myristoylated	0
CanArl6	yes	non-myristoylated		non-myristoylated		-15.492	0.657	non-myristoylated	5.017	3.172	non-myristoylated	0
CanArl8	no
CanArl13	no
CanArf1c	yes	myristoylated	high	myristoylated	reliable	1.654	0.000486	non-myristoylated	6.378	2.444	myristoylated	3
CanArlX2	yes	myristoylated	high	myristoylated	reliable	0.19	0.00307	non-myristoylated	4.713	2.444	myristoylated	3
CanArlX1	yes	non-myristoylated		non-myristoylated		-6.4	0.161	non-myristoylated	5.589	2.444	non-myristoylated	1
CanArfrp1	no
CanSar1	no
CanSRb	no
BdeArf1	yes	myristoylated	high	myristoylated	reliable	3.521	1.91e-05	non-myristoylated	6.568	2.444	myristoylated	3
BdeArl1	yes	myristoylated	high	myristoylated	reliable	3.048	4.83e-05	non-myristoylated	5.667	2.444	myristoylated	3
BdeArl2	yes	non-myristoylated		non-myristoylated		-11.34	0.425	non-myristoylated	4.386	3.172	non-myristoylated	0
BdeArl3	yes	non-myristoylated		non-myristoylated		-24.293	0.921	non-myristoylated	4.908	3.172	non-myristoylated	0
BdeArl6	no
BdeArl8	no
BdeArl13	no
BdeArfrp1	no
BdeSar1	no
BdeSRb	no
SpnArf1a	yes	myristoylated	high	myristoylated	reliable	2.992	5.37e-05	non-myristoylated	6.866	2.444	myristoylated	3
SpnArf1b	yes	myristoylated	high	myristoylated	reliable	2.992	5.37e-05	non-myristoylated	6.866	2.444	myristoylated	3
SpnArl1	yes	myristoylated	high	myristoylated	reliable	2.525	0.000123	non-myristoylated	6.978	2.444	myristoylated	3
SpnArl2	yes	non-myristoylated		non-myristoylated		-12.984	0.519	non-myristoylated	5.436	3.172	non-myristoylated	0
SpnArl3	yes	non-myristoylated		non-myristoylated		-24.259	0.921	non-myristoylated	4.908	3.172	non-myristoylated	0
SpnArl5	yes	myristoylated	high	myristoylated	reliable	0.131	0.00327	non-myristoylated	5.895	2.444	myristoylated	3
SpnArl6	yes	non-myristoylated		non-myristoylated		-21.923	0.889	non-myristoylated	5.423	3.172	non-myristoylated	0
SpnArl8	no
SpnArl13	no
SpnArl17	no
SpnArfrp1	no
SpnSar1	no
SpnSRb	no
GprArf1a	yes	myristoylated	high	myristoylated	reliable	2.855	6.91e-05	non-myristoylated	6.568	2.444	myristoylated	3
GprArf1b	yes	myristoylated	high	non-myristoylated		-3.223	0.0451	non-myristoylated	7.045	2.444	myristoylated	2
GprArf6	yes	myristoylated	high	myristoylated	reliable	0.226	0.00295	non-myristoylated	6.117	2.444	myristoylated	3
GprArl1	yes	myristoylated	high	non-myristoylated		-3.951	0.0652	non-myristoylated	6.739	2.444	myristoylated	2
GprArl2	yes	non-myristoylated		non-myristoylated		-8.967	0.292	non-myristoylated	4.891	3.172	non-myristoylated	0
GprArl6	no
GprArl8	no
GprArfrp1	no
GprSar1	no
GprSRb	no
FalArf1	yes	myristoylated	high	myristoylated	reliable	1.023	0.00115	non-myristoylated	6.667	2.444	myristoylated	3
FalArf6	yes	myristoylated	high	myristoylated	twilight zone	-1.042	0.0101	non-myristoylated	6.038	2.444	myristoylated	3
FalArl1	yes	myristoylated	high	myristoylated	reliable	3.589	1.66e-05	non-myristoylated	6.715	2.444	myristoylated	3
FalArl2	yes	non-myristoylated		non-myristoylated		-13.821	0.566	non-myristoylated	6.609	3.172	non-myristoylated	0
FalArl5	yes	myristoylated	high	non-myristoylated		-10.303	0.366	non-myristoylated	6.248	2.444	myristoylated	2
FalArl8	no
FalArfrp1	no
FalSar1	no
AmsArf1a	yes	myristoylated	high	myristoylated	reliable	4.726	1.92e-06	non-myristoylated	7.015	2.444	myristoylated	3
AmsArf1c	yes	myristoylated	high	myristoylated	reliable	3.742	1.82e-05	non-myristoylated	6.071	2.444	myristoylated	3
AmsArf1d	yes	myristoylated	high	myristoylated	reliable	0.245	0.00396	non-myristoylated	17.544	3.172	myristoylated	2
AmsArf1e	yes	myristoylated	high	myristoylated	reliable	4.726	1.92e-06	non-myristoylated	7.015	2.444	myristoylated	3
AmsArf1f	yes	myristoylated	high	myristoylated	reliable	3.226	5.11e-05	non-myristoylated	6.044	2.444	myristoylated	3
AmsArlX1	yes	myristoylated	low	non-myristoylated		-3.529	0.067	non-myristoylated	16.96	3.172	non-myristoylated	1
AmsArlX2	yes	myristoylated	high	myristoylated	reliable	0.086	0.00469	non-myristoylated	4.93	2.444	myristoylated	3
AmsArl1	yes	myristoylated	high	myristoylated	reliable	3.156	5.84e-05	non-myristoylated	6.699	2.444	myristoylated	3
AmsArl2	yes	non-myristoylated		non-myristoylated		-10.965	0.409	non-myristoylated	5.183	3.172	non-myristoylated	0
AmsArl3a	yes	non-myristoylated		non-myristoylated		-12.645	0.483	non-myristoylated	4.269	3.172	non-myristoylated	0
AmsArl3b	no
AmsArl5	yes	myristoylated	high	non-myristoylated		-6.134	0.176	non-myristoylated	9.698	3.172	non-myristoylated	1
AmsArl6a	yes	myristoylated	high	non-myristoylated		-9.241	0.328	non-myristoylated	7.407	2.444	myristoylated	2
AmsArl6b	yes	non-myristoylated		non-myristoylated		-12.176	0.463	non-myristoylated	4.395	2.444	non-myristoylated	1
AmsArl8	no
AmsArlX3	yes	myristoylated	high	myristoylated	twilight zone	-0.203	0.00629	non-myristoylated	7.437	2.444	myristoylated	3
AmsArfrp1	no
AmsSar1	no
AmsSRb	no
TtrArf1a	yes	myristoylated	high	myristoylated	reliable	4.73	1.9e-06	non-myristoylated	7.015	2.444	myristoylated	3
TtrArf1b	yes	myristoylated	high	myristoylated	reliable	1.942	0.000452	non-myristoylated	5.269	2.444	myristoylated	3
TtrArlX2	yes	myristoylated	high	non-myristoylated		-2.052	0.0287	non-myristoylated	5.581	2.444	myristoylated	2
TtrArf1c	no
TtrArf1d	no
TtrArf1e	yes	non-myristoylated		non-myristoylated		-6.622	0.199	non-myristoylated	16.186	3.172	non-myristoylated	0
TtrArl1	yes	myristoylated	high	myristoylated	reliable	1.16	0.00134	non-myristoylated	5.731	2.444	myristoylated	3
TtrArl2	yes	non-myristoylated		non-myristoylated		-7.094	0.223	non-myristoylated	5.183	3.172	non-myristoylated	0
TtrArl3	yes	non-myristoylated		non-myristoylated		-25.216	0.8	non-myristoylated	4.269	3.172	non-myristoylated	0
TtrArl5	yes	myristoylated	high	non-myristoylated		-3.291	0.0595	non-myristoylated	4.57	2.444	myristoylated	2
TtrArl6	yes	myristoylated	high	myristoylated	twilight zone	-1.685	0.0222	non-myristoylated	7.407	2.444	myristoylated	3
TtrArl8	no
TtrArl13	no
TtrArlX1	no
TtrArfrp1	no
TtrSar1a	no
TtrSar1b	no
TtrSRb	no
PygArf1a	yes	myristoylated	high	myristoylated	reliable	0.192	0.00419	non-myristoylated	5.48	2.444	myristoylated	3
PygArf1b	yes	myristoylated	high	myristoylated	reliable	2.633	0.000149	non-myristoylated	6.96	2.444	myristoylated	3
PygArf1c	yes	myristoylated	high	non-myristoylated		-10.268	0.377	non-myristoylated	4.7	2.444	myristoylated	2
PygArf1d	yes	myristoylated	high	non-myristoylated		-3.272	0.059	non-myristoylated	5.21	2.444	myristoylated	2
PygArf6	yes	myristoylated	high	non-myristoylated		-3.119	0.0544	non-myristoylated	5.436	2.444	myristoylated	2
PygArl1	yes	myristoylated	high	myristoylated	twilight zone	-1.209	0.0154	non-myristoylated	6.407	2.444	myristoylated	3
PygArl2	yes	non-myristoylated		non-myristoylated		-12.128	0.461	non-myristoylated	5.901	3.172	non-myristoylated	0
PygArl3	yes	non-myristoylated		non-myristoylated		-25.084	0.8	non-myristoylated	4.908	3.172	non-myristoylated	0
PygArl5	yes	myristoylated	high	non-myristoylated		-2.736	0.044	non-myristoylated	5.059	2.444	myristoylated	2
PygArl6	yes	myristoylated	high	myristoylated	reliable	2.393	0.000223	non-myristoylated	7.51	2.444	myristoylated	3
PygArl8	yes	non-myristoylated		non-myristoylated		-14.042	0.541	non-myristoylated	8.566	3.172	non-myristoylated	0
PygArl13	no
PygArl16	yes	non-myristoylated		non-myristoylated		-15.484	0.597	non-myristoylated	8.599	3.172	non-myristoylated	0
PygArfrp1b	no
PygArfrp1a	no
PygSar1	no
PygSRb	no
DdiArf1	yes	myristoylated	high	myristoylated	twilight zone	-1.126	0.0144	non-myristoylated	12.142	3.172	myristoylated	2
DdiArf2	no
DdiArf3	no
DdiArf4	no
DdiArf5	no
DdiArf6	yes	myristoylated	medium	non-myristoylated		-4.394	0.0984	non-myristoylated	4.833	2.444	myristoylated	2
DdiArf8	no
DdiArf9	yes	myristoylated	high	non-myristoylated		-3.436	0.064	non-myristoylated	5.325	2.444	myristoylated	2
DdiArf10	yes	myristoylated	high	myristoylated	twilight zone	-1.759	0.0234	non-myristoylated	19.554	3.172	myristoylated	2
DdiArf12	yes	myristoylated	high	non-myristoylated		-20.245	0.742	non-myristoylated	21.614	3.172	non-myristoylated	1
DdiArl1	yes	myristoylated	high	non-myristoylated		-3	0.051	non-myristoylated	6.766	2.444	myristoylated	2
DdiArl2	yes	non-myristoylated		non-myristoylated		-14.289	0.551	non-myristoylated	5.436	3.172	non-myristoylated	0
DdiArl5	yes	myristoylated	high	myristoylated	twilight zone	-1.184	0.0151	non-myristoylated	5.023	2.444	myristoylated	3
DdiArl8	no
DdiArlX1	no
DdiArlX3	no
DdiArlX4	yes	myristoylated	high	myristoylated	reliable	1.7	0.000644	non-myristoylated	5.592	2.444	myristoylated	3
DdiArfrp1	no
DdiSarA	no
DdiSarB	no
DdiSRb	no
PpoArf1a	yes	myristoylated	high	myristoylated	twilight zone	-1.426	0.0183	non-myristoylated	11.821	3.172	myristoylated	2
PpoArf1b	yes	myristoylated	high	non-myristoylated		-3.825	0.0771	non-myristoylated	5.331	2.444	myristoylated	2
PpoArf1c	yes	myristoylated	high	non-myristoylated		-4.776	0.114	non-myristoylated	4.623	2.444	myristoylated	2
PpoArf1d	yes	myristoylated	high	non-myristoylated		-3.25	0.0583	non-myristoylated	19.676	3.172	non-myristoylated	1
PpoArf1e	yes	myristoylated	high	non-myristoylated		-16.012	0.617	non-myristoylated	5.604	2.444	myristoylated	2
PpoArlX	yes	non-myristoylated		non-myristoylated		-6.76	0.206	non-myristoylated	6.46	2.444	non-myristoylated	1
PpoArf1f	yes	myristoylated	medium	myristoylated	twilight zone	-0.744	0.0104	non-myristoylated	6.968	2.444	myristoylated	3
PpoArf1g	yes	myristoylated	medium	myristoylated	twilight zone	-0.744	0.0104	non-myristoylated	6.968	2.444	myristoylated	3
PpoArf1h	yes	myristoylated	medium	myristoylated	reliable	0.988	0.00167	non-myristoylated	6.881	2.444	myristoylated	3
PpoArf1i	yes	myristoylated	medium	myristoylated	reliable	0.248	0.00395	non-myristoylated	17.418	3.172	myristoylated	2
PpoArf1j	yes	myristoylated	high	non-myristoylated		-14.163	0.546	non-myristoylated	6.827	2.444	myristoylated	2
PpoArf6	yes	myristoylated	high	myristoylated	reliable	2.085	0.000363	non-myristoylated	6.865	2.444	myristoylated	3
PpoArl1	yes	myristoylated	high	non-myristoylated		-2.83	0.0464	non-myristoylated	6.66	2.444	myristoylated	2
PpoArl2	yes	non-myristoylated		non-myristoylated		-12.01	0.456	non-myristoylated	5.183	3.172	non-myristoylated	0
PpoArl3	yes	non-myristoylated		non-myristoylated		-24.66	0.799	non-myristoylated	4.908	3.172	non-myristoylated	0
PpoArlX3	yes	myristoylated	high	non-myristoylated		-13.265	0.509	non-myristoylated	5.921	2.444	myristoylated	2
PpoArl5	yes	myristoylated	high	non-myristoylated		-2.679	0.0425	non-myristoylated	17.658	3.172	non-myristoylated	1
PpoArl6	yes	non-myristoylated		non-myristoylated		-14.653	0.565	non-myristoylated	3.243	2.444	non-myristoylated	1
PpoArl8	no
PpoArl13	no
PpoArl16	no
PpoArl17a	no
PpoArl17b	no
PpoArl17c	no
PpoArl17d	no
PpoArlX1	no
PpoArlX2	yes	myristoylated	high	non-myristoylated		-3.718	0.0734	non-myristoylated	4.617	2.444	myristoylated	2
PpoArf1k	no
PpoArlX4	yes	myristoylated	high	non-myristoylated		-6.087	0.173	non-myristoylated	7.133	2.444	myristoylated	2
PpoArlX5	no
PpoArfrp1	no
PpoSar1a	no
PpoSarB	no
PpoSar1b	yes	non-myristoylated		non-myristoylated		-25.822	0.801	non-myristoylated	3.768	3.172	non-myristoylated	0
PpoSRb	no
EhiArf1a	yes	myristoylated	high	myristoylated	twilight zone	-0.125	0.00583	non-myristoylated	6.574	2.444	myristoylated	3
EhiArf1b	yes	myristoylated	high	myristoylated	twilight zone	-0.125	0.00583	non-myristoylated	6.574	2.444	myristoylated	3
EhiArf1c	yes	myristoylated	high	myristoylated	twilight zone	-0.85	0.0114	non-myristoylated	6.674	2.444	myristoylated	3
EhiArf1d	yes	myristoylated	high	myristoylated	twilight zone	-1.403	0.018	non-myristoylated	6.792	2.444	myristoylated	3
EhiArf1e	no
EhiArl1a	yes	non-myristoylated		non-myristoylated		-9.496	0.341	non-myristoylated	8.774	3.172	non-myristoylated	0
EhiArl1b	yes	myristoylated	medium	non-myristoylated		-3.67	0.0717	non-myristoylated	5.161	2.444	myristoylated	2
EhiArlX1a	no
EhiArlX1b	no
EhiArlX1c	no
EhiArlX2	no
EhiArfrp1	no
EhiSar1a	no
EhiSar1b	no
EhiSar1c	no
EhiSRb1	no
EhiSRb2	no
MbaArf1a	yes	myristoylated	high	myristoylated	twilight zone	-1.811	0.0243	non-myristoylated	11.886	3.172	myristoylated	2
MbaArf1b	yes	myristoylated	high	non-myristoylated		-7.837	0.259	non-myristoylated	17.852	3.172	non-myristoylated	1
MbaArf1c	yes	myristoylated	high	non-myristoylated		-4.15	0.0889	non-myristoylated	17.852	3.172	non-myristoylated	1
MbaArf6	yes	myristoylated	high	myristoylated	reliable	1.817	0.000543	non-myristoylated	6.431	2.444	myristoylated	3
MbaArf1d	yes	myristoylated	high	non-myristoylated		-18.726	0.704	non-myristoylated	14.081	3.172	non-myristoylated	1
MbaArf1e	no
MbaArf1f	no
MbaArlX5	yes	myristoylated	high	myristoylated	reliable	3.034	7.33e-05	non-myristoylated	6.025	2.444	myristoylated	3
MbaArl1	yes	myristoylated	high	non-myristoylated		-3.506	0.0663	non-myristoylated	6.175	2.444	myristoylated	2
MbaArl2	yes	non-myristoylated		non-myristoylated		-20.098	0.738	non-myristoylated	5.122	3.172	non-myristoylated	0
MbaArl3	yes	non-myristoylated		non-myristoylated		-40.078	0.589	non-myristoylated	5.129	3.172	non-myristoylated	0
MbaArl5	yes	myristoylated	medium	myristoylated	twilight zone	-1.367	0.0175	non-myristoylated	20.201	3.172	myristoylated	2
MbaArl6	no
MbaArl8	no
MbaArl13	no
MbaArl16	no
MbaArlX1	yes	myristoylated	medium	non-myristoylated		-4.785	0.114	non-myristoylated	14.625	3.172	non-myristoylated	1
MbaArlX2a	no
MbaArlX2b	no
MbaArlX2c	no
MbaArlX2d	no
MbaArlX3	no
MbaArlX4	no
MbaArfrp1a	no
MbaArfrp1b	no
MbaSar1a	no
MbaSar1b	no
MbaSRb	no
AcaArf1a	yes	myristoylated	high	myristoylated	twilight zone	-1.402	0.018	non-myristoylated	5.039	2.444	myristoylated	3
AcaArf6	yes	non-myristoylated		non-myristoylated		-4.212	0.0913	non-myristoylated	21.368	3.172	non-myristoylated	0
AcaArf1b	yes	myristoylated	high	non-myristoylated		-2.518	0.0386	non-myristoylated	21.802	3.172	non-myristoylated	1
AcaArf1c	yes	non-myristoylated		non-myristoylated		-4.607	0.107	non-myristoylated	19.924	3.172	non-myristoylated	0
AcaArf1d	yes	myristoylated	high	myristoylated	twilight zone	-1.795	0.024	non-myristoylated	5.51	2.444	myristoylated	3
AcaArf1e	yes	myristoylated	high	myristoylated	twilight zone	-1.02	0.0132	non-myristoylated	7.401	2.444	myristoylated	3
AcaArf1f	yes	myristoylated	high	non-myristoylated		-7.827	0.259	non-myristoylated	17.532	3.172	non-myristoylated	1
AcaArf1g	no
AcaArf1h	yes	myristoylated	high	myristoylated	reliable	0.624	0.00259	non-myristoylated	4.646	2.444	myristoylated	3
AcaArf1i	yes	non-myristoylated		non-myristoylated		-3.003	0.0511	non-myristoylated	18.651	3.172	non-myristoylated	0
AcaArf1j	yes	non-myristoylated		non-myristoylated		-2.476	0.0376	non-myristoylated	15.112	3.172	non-myristoylated	0
AcaArl1	yes	myristoylated	high	myristoylated	twilight zone	-0.328	0.00711	non-myristoylated	6.885	2.444	myristoylated	3
AcaArl2	no
AcaArl5	yes	myristoylated	high	non-myristoylated		-3.842	0.0777	non-myristoylated	6.393	2.444	myristoylated	2
AcaArl8	no
AcaArlX1	no
AcaArf1l	no
AcaArlX3	yes	myristoylated	high	non-myristoylated		-2.027	0.0282	non-myristoylated	6.208	2.444	myristoylated	2
AcaArlX2	yes	myristoylated	high	myristoylated	reliable	0.121	0.00452	non-myristoylated	6.973	2.444	myristoylated	3
AcaArf1m	yes	myristoylated	medium	myristoylated	twilight zone	-0.361	0.00733	non-myristoylated	4.8	2.444	myristoylated	3
AcaSar1a	no
AcaSarB	no
AcaSar1c	no
AcaSar1b	no
AcaArfrp1	no
AcaSRb	no
PmiArf1a	yes	myristoylated	high	myristoylated	twilight zone	-0.251	0.0066	non-myristoylated	6.545	2.444	myristoylated	3
PmiArf1b	yes	myristoylated	high	myristoylated	twilight zone	-0.251	0.0066	non-myristoylated	6.545	2.444	myristoylated	3
PmiArf1c	yes	myristoylated	high	non-myristoylated		-4.831	0.116	non-myristoylated	23.701	3.172	non-myristoylated	1
PmiArf1d	yes	myristoylated	high	non-myristoylated		-2.959	0.0499	non-myristoylated	5.97	2.444	myristoylated	2
PmiArf6	yes	myristoylated	high	myristoylated	twilight zone	-0.751	0.0105	non-myristoylated	6.719	2.444	myristoylated	3
PmiArl1	yes	myristoylated	medium	non-myristoylated		-3.106	0.054	non-myristoylated	6.133	2.444	myristoylated	2
PmiArl2	yes	non-myristoylated		non-myristoylated		-13.8	0.531	non-myristoylated	5.202	3.172	non-myristoylated	0
PmiArl3	yes	non-myristoylated		non-myristoylated		-26.138	0.8	non-myristoylated	4.551	3.172	non-myristoylated	0
PmiArl5	yes	myristoylated	high	non-myristoylated		-3.032	0.0519	non-myristoylated	14.884	3.172	non-myristoylated	1
PmiArl6a	yes	non-myristoylated		non-myristoylated		-20.403	0.745	non-myristoylated	6.681	3.172	non-myristoylated	0
PmiArl6b	yes	myristoylated	low	non-myristoylated		-19.3	0.719	non-myristoylated	12.782	3.172	non-myristoylated	1
PmiArl8	yes	non-myristoylated		non-myristoylated		-16.279	0.626	non-myristoylated	4.702	2.444	non-myristoylated	1
PmiArl13	no
PmiArl17a	yes	myristoylated	high	myristoylated	reliable	0.354	0.00352	non-myristoylated	25.452	3.172	myristoylated	2
PmiArl17b	yes	myristoylated	high	non-myristoylated		-6.359	0.186	non-myristoylated	20.575	3.172	non-myristoylated	1
PmiArl18	yes	myristoylated	high	non-myristoylated		-5.097	0.128	non-myristoylated	14.46	3.172	non-myristoylated	1
PmiArlX1	yes	non-myristoylated		non-myristoylated		-6.43	0.19	non-myristoylated	20.45	3.172	non-myristoylated	0
PmiArfrp1	no
PmiSar1	no
PmiSarB	no
PmiSRb	no
McaArf1a	yes	myristoylated	high	non-myristoylated		-3.407	0.0631	non-myristoylated	16.034	3.172	non-myristoylated	1
McaArf1b	yes	myristoylated	high	non-myristoylated		-4.665	0.109	non-myristoylated	16.077	3.172	non-myristoylated	1
McaArf1c	yes	myristoylated	high	non-myristoylated		-2.256	0.0328	non-myristoylated	5.432	2.444	myristoylated	2
McaArf6	yes	myristoylated	high	myristoylated	reliable	0.311	0.00369	non-myristoylated	6.303	2.444	myristoylated	3
McaArf1d	yes	myristoylated	high	non-myristoylated		-10.715	0.398	non-myristoylated	5.759	2.444	myristoylated	2
McaArf1e	yes	myristoylated	high	non-myristoylated		-3.427	0.0638	non-myristoylated	6.32	2.444	myristoylated	2
McaArl1	yes	myristoylated	high	non-myristoylated		-9.91	0.36	non-myristoylated	6.291	2.444	myristoylated	2
McaArl2	yes	non-myristoylated		non-myristoylated		-13.19	0.506	non-myristoylated	5.202	3.172	non-myristoylated	0
McaArl3	yes	non-myristoylated		non-myristoylated		-23.866	0.794	non-myristoylated	4.908	3.172	non-myristoylated	0
McaArl5	yes	myristoylated	high	myristoylated	reliable	1.4	0.000979	non-myristoylated	6.092	2.444	myristoylated	3
McaArl6	no
McaArl8	no
McaArl13	no
McaArl16	no
McaArl18	yes	myristoylated	high	myristoylated	reliable	2.517	0.000182	non-myristoylated	7.314	2.444	myristoylated	3
McaArl18L	yes	non-myristoylated		non-myristoylated		-5.883	0.164	non-myristoylated	12.053	3.172	non-myristoylated	0
McaArlX1	no
McaArf1f	no
McaArlX2	yes	non-myristoylated		myristoylated	twilight zone	-0.191	0.00622	non-myristoylated	6.725	2.444	myristoylated	2
McaArfrp1	no
McaSar1	no
McaSRb	no
GokArf1a	yes	myristoylated	high	myristoylated	reliable	0.518	0.00293	non-myristoylated	26.77	3.172	myristoylated	2
GokArf1b	yes	myristoylated	high	non-myristoylated		-4.813	0.116	non-myristoylated	7.67	2.444	myristoylated	2
GokArf1c	yes	myristoylated	high	non-myristoylated		-3.653	0.0712	non-myristoylated	7.663	2.444	myristoylated	2
GokArf1d	yes	myristoylated	high	non-myristoylated		-2.336	0.0345	non-myristoylated	7.349	2.444	myristoylated	2
GokArf1e	yes	myristoylated	high	non-myristoylated		-2.513	0.0385	non-myristoylated	4.957	2.444	myristoylated	2
GokArf1f	yes	myristoylated	high	myristoylated	reliable	1.842	0.000524	non-myristoylated	22.225	3.172	myristoylated	2
GokArf6	no
GokArlX2	yes	myristoylated	medium	non-myristoylated		-8.005	0.268	non-myristoylated	8.046	2.444	myristoylated	2
GokArlX4	yes	non-myristoylated		non-myristoylated		-8.484	0.291	non-myristoylated	4.331	2.444	non-myristoylated	1
GokArf1g	yes	myristoylated	low	non-myristoylated		-5.477	0.145	non-myristoylated	20.797	3.172	non-myristoylated	1
GokArlX5	yes	myristoylated	medium	non-myristoylated		-5.014	0.124	non-myristoylated	7.136	2.444	myristoylated	2
GokArl1	yes	myristoylated	high	non-myristoylated		-10.868	0.405	non-myristoylated	6.368	2.444	myristoylated	2
GokArl2	yes	non-myristoylated		non-myristoylated		-13.097	0.502	non-myristoylated	5.202	3.172	non-myristoylated	0
GokArl3a	yes	non-myristoylated		non-myristoylated		-20.24	0.741	non-myristoylated	4.258	3.172	non-myristoylated	0
GokArl3b	no
GokArl5	yes	myristoylated	high	non-myristoylated		-2.448	0.037	non-myristoylated	16.611	3.172	non-myristoylated	1
GokArl6	no
GokArl8	no
GokArl13	no
GokArl16	no
GokArl18	yes	myristoylated	high	myristoylated	reliable	0.111	0.00457	non-myristoylated	5.697	2.444	myristoylated	3
GokArlX1	no
GokArlX3	yes	non-myristoylated		non-myristoylated		-2.171	0.031	non-myristoylated	6.793	2.444	non-myristoylated	1
GokSar1	no
GokSarB	no
GokArfrp1	no
GokSRb	no
TvaArf1a	yes	myristoylated	high	non-myristoylated		-11.859	0.449	non-myristoylated	4.895	2.444	myristoylated	2
TvaArlX1	yes	myristoylated	low	non-myristoylated		-15.902	0.613	non-myristoylated	6.95	2.444	myristoylated	2
TvaArlX2	yes	non-myristoylated		myristoylated	twilight zone	-0.119	0.00579	non-myristoylated	5.262	2.444	myristoylated	2
TvaArlX5	yes	myristoylated	medium	myristoylated	reliable	0.85	0.00198	non-myristoylated	5.532	2.444	myristoylated	3
TvaArf1b	yes	myristoylated	high	non-myristoylated		-12.435	0.474	non-myristoylated	5.038	2.444	myristoylated	2
TvaArf1c	yes	myristoylated	high	non-myristoylated		-2.433	0.0367	non-myristoylated	6.19	2.444	myristoylated	2
TvaArf1d	no
TvaArf1e	yes	myristoylated	high	non-myristoylated		-12.435	0.474	non-myristoylated	5.038	2.444	myristoylated	2
TvaArf1f	yes	myristoylated	high	non-myristoylated		-12.435	0.474	non-myristoylated	5.038	2.444	myristoylated	2
TvaArf1g	yes	myristoylated	high	non-myristoylated		-26.219	0.8	non-myristoylated	5.178	2.444	myristoylated	2
TvaArl1	yes	myristoylated	high	myristoylated	reliable	1.959	0.00044	non-myristoylated	5.177	2.444	myristoylated	3
TvaArl2a	yes	non-myristoylated		non-myristoylated		-13.209	0.507	non-myristoylated	3.497	3.172	non-myristoylated	0
TvaArl2b	yes	non-myristoylated		non-myristoylated		-14.246	0.549	non-myristoylated	5.062	3.172	non-myristoylated	0
TvaArl3a	yes	non-myristoylated		non-myristoylated		-25.737	0.801	non-myristoylated	4.52	3.172	non-myristoylated	0
TvaArl3b	yes	non-myristoylated		non-myristoylated		-25.737	0.801	non-myristoylated	4.52	3.172	non-myristoylated	0
TvaArl3c	yes	myristoylated	medium	non-myristoylated		-5.674	0.154	non-myristoylated	5.495	2.444	myristoylated	2
TvaArl3d	yes	myristoylated	high	myristoylated	twilight zone	-0.617	0.00931	non-myristoylated	7.3	2.444	myristoylated	3
TvaArl5	yes	myristoylated	high	myristoylated	twilight zone	-1.298	0.0166	non-myristoylated	5.064	2.444	myristoylated	3
TvaArl6	yes	non-myristoylated		non-myristoylated		-22.854	0.785	non-myristoylated	17.526	3.172	non-myristoylated	0
TvaArl8a	no
TvaArl8b	no
TvaArl8c	no
TvaArl8d	yes	non-myristoylated		non-myristoylated		-31.464	0.746	non-myristoylated	5.187	3.172	non-myristoylated	0
TvaArl13	yes	non-myristoylated		myristoylated	reliable	0.419	0.00327	non-myristoylated	6.963	2.444	myristoylated	2
TvaArl16a	no
TvaArl16b	no
TvaArlX3a	yes	non-myristoylated		non-myristoylated		-2.673	0.0424	non-myristoylated	6.267	2.444	non-myristoylated	1
TvaArlX3b	yes	non-myristoylated		myristoylated	reliable	0.125	0.00451	non-myristoylated	6.667	2.444	myristoylated	2
TvaArlX4	yes	myristoylated	high	myristoylated	twilight zone	-0.853	0.0115	non-myristoylated	7.586	2.444	myristoylated	3
TvaArlX7	no
TvaArlX9	no
TvaArlX11	yes	myristoylated	medium	myristoylated	twilight zone	-0.341	0.0072	non-myristoylated	7.335	2.444	myristoylated	3
TvaArlX8	yes	myristoylated	high	myristoylated	twilight zone	-1.459	0.0188	non-myristoylated	7.94	2.444	myristoylated	3
TvaArlX10	yes	myristoylated	high	myristoylated	reliable	3.523	2.86e-05	non-myristoylated	6.763	2.444	myristoylated	3
TvaArlX6	yes	myristoylated	medium	myristoylated	twilight zone	-0.35	0.00726	non-myristoylated	6.151	2.444	myristoylated	3
TvaArfrp1	no
TvaSar1a	no
TvaSar1b	no
TvaSRb	no
GinArf1	yes	myristoylated	high	myristoylated	reliable	4.238	6.15e-06	non-myristoylated	6.537	2.444	myristoylated	3
GinArl2	yes	non-myristoylated		non-myristoylated		-16.164	0.622	non-myristoylated	6.642	3.172	non-myristoylated	0
GinArl3	yes	non-myristoylated		non-myristoylated		-16.834	0.645	non-myristoylated	9.074	3.172	non-myristoylated	0
GinArl13	no
GinArlX2	yes	myristoylated	high	non-myristoylated		-3.424	0.0637	non-myristoylated	11.114	3.172	non-myristoylated	1
GinArlX1	yes	myristoylated	high	myristoylated	reliable	2.341	0.000243	non-myristoylated	7.131	2.444	myristoylated	3
GinSar1	yes	non-myristoylated		non-myristoylated		-18.573	0.7	non-myristoylated	6.989	3.172	non-myristoylated	0
GinSRb	no
SvoArf1	yes	myristoylated	high	myristoylated	reliable	1.14	0.00138	non-myristoylated	5.304	2.444	myristoylated	3
SvoArlX1	yes	non-myristoylated		non-myristoylated		-2.368	0.0352	non-myristoylated	15.459	3.172	non-myristoylated	0
SvoArlX2	no
SvoArl2	yes	non-myristoylated		non-myristoylated		-19.058	0.713	non-myristoylated	5.122	3.172	non-myristoylated	0
SvoArl3a	yes	myristoylated	high	non-myristoylated		-2.174	0.0311	non-myristoylated	6.243	2.444	myristoylated	2
SvoArl3b	yes	myristoylated	low	non-myristoylated		-21.455	0.765	non-myristoylated	6.358	2.444	myristoylated	2
SvoArl8	no
SvoArl13	yes	myristoylated	low	myristoylated	reliable	1.153	0.00136	non-myristoylated	5.16	2.444	myristoylated	3
SvoSar1	yes	non-myristoylated		non-myristoylated		-18.779	0.705	non-myristoylated	5.174	3.172	non-myristoylated	0
SvoSRb	no
SsaArf1a	yes	myristoylated	high	myristoylated	reliable	2.313	0.000254	non-myristoylated	6.471	2.444	myristoylated	3
SsaArf1b	yes	myristoylated	high	non-myristoylated		-4.175	0.0899	non-myristoylated	5.596	2.444	myristoylated	2
SsaArl2	no
SsaArl3a	yes	myristoylated	high	myristoylated	reliable	1.807	0.000552	non-myristoylated	6.952	2.444	myristoylated	3
SsaArl3b	yes	non-myristoylated		non-myristoylated		-18.53	0.698	non-myristoylated	6.577	3.172	non-myristoylated	0
SsaArlX	no
SsaArl13	yes	non-myristoylated		non-myristoylated		-10.172	0.373	non-myristoylated	8.771	3.172	non-myristoylated	0
SsaSar1	yes	non-myristoylated		non-myristoylated		-12.92	0.495	non-myristoylated			non-myristoylated	0
SsaSRb1	no
SsaSRb2	no
MonArf1a	yes	myristoylated	medium	non-myristoylated		-4.545	0.104	non-myristoylated	14.123	3.172	non-myristoylated	1
MonArf1b	yes	myristoylated	high	myristoylated	twilight zone	-0.319	0.00705	non-myristoylated	21.478	3.172	myristoylated	2
MonArf1c	yes	myristoylated	high	non-myristoylated		-4.78	0.114	non-myristoylated	13.535	3.172	non-myristoylated	1
MonArf1d	yes	myristoylated	medium	myristoylated	reliable	1.745	0.000604	non-myristoylated	6.208	2.444	myristoylated	3
MonArf1e	yes	myristoylated	medium	myristoylated	twilight zone	-1.823	0.0245	non-myristoylated	11.857	3.172	myristoylated	2
MonArf1f	yes	myristoylated	medium	non-myristoylated		-5.61	0.151	non-myristoylated	14.123	3.172	non-myristoylated	1
MonArf1g	yes	myristoylated	high	non-myristoylated		-2.855	0.0471	non-myristoylated	5.858	2.444	myristoylated	2
MonArf1h	yes	myristoylated	high	myristoylated	twilight zone	-1.84	0.0248	non-myristoylated	7.645	2.444	myristoylated	3
MonArf1i	yes	myristoylated	high	myristoylated	reliable	1.489	0.000866	non-myristoylated	6.949	2.444	myristoylated	3
MonArf1j	yes	myristoylated	medium	non-myristoylated		-5.175	0.131	non-myristoylated	8.62	3.172	non-myristoylated	1
MonArf1k	yes	myristoylated	high	myristoylated	twilight zone	-1.543	0.02	non-myristoylated	6.105	2.444	myristoylated	3
MonArf1l	yes	myristoylated	high	non-myristoylated		-3.045	0.0523	non-myristoylated	6.7	2.444	myristoylated	2
MonArf1m	yes	myristoylated	high	non-myristoylated		-4.168	0.0896	non-myristoylated	6.491	2.444	myristoylated	2
MonArlX1	yes	non-myristoylated		myristoylated	twilight zone	-0.439	0.0079	non-myristoylated	15.947	3.172	non-myristoylated	1
MonArl1	yes	myristoylated	high	non-myristoylated		-2.221	0.0321	non-myristoylated	14.175	3.172	non-myristoylated	1
MonArl2	yes	non-myristoylated		non-myristoylated		-9.534	0.342	non-myristoylated	4.269	3.172	non-myristoylated	0
MonArl3a	yes	non-myristoylated		non-myristoylated		-9.803	0.355	non-myristoylated	6.583	3.172	non-myristoylated	0
MonArl3b	yes	non-myristoylated		non-myristoylated		-18.886	0.708	non-myristoylated	5.523	3.172	non-myristoylated	0
MonArl6	yes	myristoylated	high	non-myristoylated		-14.353	0.554	non-myristoylated	7.497	2.444	myristoylated	2
MonArl13a	no
MonArl13b	yes	myristoylated	high	non-myristoylated		-14.186	0.547	non-myristoylated	8.423	2.444	myristoylated	2
MonArl16	no
MonArfrp1b	yes	myristoylated	high	non-myristoylated		-22.268	0.778	non-myristoylated	9.186	2.444	myristoylated	2
MonArlX2	yes	non-myristoylated		myristoylated	twilight zone	-0.651	0.0096	non-myristoylated	6.091	2.444	myristoylated	2
MonArlX3	yes	myristoylated	high	myristoylated	twilight zone	-0.158	0.00602	non-myristoylated	6.235	2.444	myristoylated	3
MonArfrp1a	no
MonSar1	no
MonSRb	no
TpyArf1a	yes	myristoylated	high	non-myristoylated		-4.565	0.105	non-myristoylated	20.259	3.172	non-myristoylated	1
TpyArf1b	yes	myristoylated	high	myristoylated	reliable	0.153	0.00438	non-myristoylated	4.885	2.444	myristoylated	3
TpyArf1c	yes	myristoylated	high	myristoylated	reliable	1.044	0.00156	non-myristoylated	11.601	3.172	myristoylated	2
TpyArf1d	yes	myristoylated	high	non-myristoylated		-7.322	0.234	non-myristoylated	21.867	3.172	non-myristoylated	1
TpyArf1e	yes	non-myristoylated		non-myristoylated		-6.194	0.178	non-myristoylated	20.478	3.172	non-myristoylated	0
TpyArlX1	yes	myristoylated	high	non-myristoylated		-7.618	0.249	non-myristoylated	6.485	2.444	myristoylated	2
TpyArl1	yes	myristoylated	high	non-myristoylated		-5.322	0.138	non-myristoylated	6.606	2.444	myristoylated	2
TpyArl2	yes	non-myristoylated		non-myristoylated		-20.304	0.743	non-myristoylated	5.513	3.172	non-myristoylated	0
TpyArl3	yes	non-myristoylated		non-myristoylated		-12.974	0.497	non-myristoylated	4.481	3.172	non-myristoylated	0
TpyArl6	yes	non-myristoylated		non-myristoylated		-14.814	0.572	non-myristoylated	6.568	3.172	non-myristoylated	0
TpyArl8	no
TpyArl13	no
TpyArl16	no
TpyArl18	yes	myristoylated	medium	non-myristoylated		-3.442	0.0642	non-myristoylated	12.643	3.172	non-myristoylated	1
TpyArfrp1b	yes	myristoylated	medium	non-myristoylated		-18.58	0.7	non-myristoylated	12.529	3.172	non-myristoylated	1
TpyArlX2	yes	myristoylated	high	myristoylated	reliable	1.862	0.000509	non-myristoylated	6.989	2.444	myristoylated	3
TpyArlX3	yes	myristoylated	medium	non-myristoylated		-6.878	0.212	non-myristoylated	6.341	2.444	myristoylated	2
TpyArf1f	no
TpyArlX5	no
TpyArfrp1a	no
TpySar1	no
TpySRb	no
TbrArf1a	yes	myristoylated	medium	non-myristoylated		-5.052	0.126	non-myristoylated	13.6	3.172	non-myristoylated	1
TbrArf1b	yes	myristoylated	medium	non-myristoylated		-5.052	0.126	non-myristoylated	13.6	3.172	non-myristoylated	1
TbrArf1c	yes	myristoylated	high	myristoylated	twilight zone	-0.417	0.00774	non-myristoylated	4.684	2.444	myristoylated	3
TbrArl1	yes	myristoylated	high	non-myristoylated		-8.15	0.275	non-myristoylated	6.643	2.444	myristoylated	2
TbrArl2	yes	non-myristoylated		non-myristoylated		-11.77	0.445	non-myristoylated	5.183	3.172	non-myristoylated	0
TbrArl3A	yes	non-myristoylated		non-myristoylated		-12.962	0.497	non-myristoylated	4.551	3.172	non-myristoylated	0
TbrArl3B	yes	non-myristoylated		non-myristoylated		-14.519	0.56	non-myristoylated	3.785	3.172	non-myristoylated	0
TbrArl3C	no
TbrArl5	yes	myristoylated	high	non-myristoylated		-3.401	0.0629	non-myristoylated	5.085	2.444	myristoylated	2
TbrArl6	yes	myristoylated	low	myristoylated	reliable	0.696	0.00238	non-myristoylated	6.745	2.444	myristoylated	3
TbrArl13	no
TbrArl16	no
TbrPH-Arf	no
TbrArfrp1	no
TbrSar1	yes	non-myristoylated		non-myristoylated		-18.816	0.706	non-myristoylated	6.082	3.172	non-myristoylated	0
TbrSRb	no
TcrArf1a	yes	myristoylated	high	non-myristoylated		-4.571	0.105	non-myristoylated	13.6	3.172	non-myristoylated	1
TcrArf1b	yes	myristoylated	high	myristoylated	reliable	0.022	0.00502	non-myristoylated	4.232	2.444	myristoylated	3
TcrArl1	yes	myristoylated	high	non-myristoylated		-3.928	0.0808	non-myristoylated	5.901	2.444	myristoylated	2
TcrArl2	yes	non-myristoylated		non-myristoylated		-11.77	0.445	non-myristoylated	5.183	3.172	non-myristoylated	0
TcrArl3A	yes	non-myristoylated		non-myristoylated		-14.42	0.556	non-myristoylated	4.551	3.172	non-myristoylated	0
TcrArl3C	no
TcrArl5	yes	myristoylated	high	non-myristoylated		-2.268	0.033	non-myristoylated	4.246	2.444	myristoylated	2
TcrArl6	yes	myristoylated	medium	myristoylated	twilight zone	-0.705	0.0101	non-myristoylated	6.634	2.444	myristoylated	3
TcrArl8	yes	non-myristoylated		non-myristoylated		-24.618	0.798	non-myristoylated	6.327	3.172	non-myristoylated	0
TcrArl13	no
TcrArl16	no
TcrArl18	yes	myristoylated	medium	myristoylated	twilight zone	-0.141	0.00592	non-myristoylated	22.771	3.172	myristoylated	2
TcrPH-ARF	no
TcrArfrp1	no
TcrSar1	yes	non-myristoylated		non-myristoylated		-28.774	0.784	non-myristoylated			non-myristoylated	0
TcrSRb	no
LmaArf1a	yes	myristoylated	high	myristoylated	twilight zone	-1.285	0.0164	non-myristoylated	6.131	2.444	myristoylated	3
LmaArf1b	yes	myristoylated	high	non-myristoylated		-4.424	0.0995	non-myristoylated	13.6	3.172	non-myristoylated	1
LmaArf1c	yes	myristoylated	high	myristoylated	reliable	1.898	0.000482	non-myristoylated	5.315	2.444	myristoylated	3
LmaArl1	yes	non-myristoylated		non-myristoylated		-22.109	0.775	non-myristoylated	11.233	3.172	non-myristoylated	0
LmaArl2	yes	non-myristoylated		non-myristoylated		-11.377	0.428	non-myristoylated	5.183	3.172	non-myristoylated	0
LmaArl3A	yes	non-myristoylated		non-myristoylated		-17.739	0.675	non-myristoylated	4.551	3.172	non-myristoylated	0
LmaArl3B	yes	non-myristoylated		non-myristoylated		-13.476	0.518	non-myristoylated	4.156	3.172	non-myristoylated	0
LmaArl3C	no
LmaArl5	yes	myristoylated	high	non-myristoylated		-4.292	0.0944	non-myristoylated	5.056	2.444	myristoylated	2
LmaArl6	yes	non-myristoylated		myristoylated	twilight zone	-0.997	0.013	non-myristoylated	6.874	2.444	myristoylated	2
LmaArl13	no
LmaArl16	no
LmaPH-Arf	no
LmaArfrp1	no
LmaSar1	no
LmaSRb	no
BsaArf1a	yes	myristoylated	high	myristoylated	reliable	0.646	0.00253	non-myristoylated	19.628	3.172	myristoylated	2
BsaArf1b	yes	myristoylated	high	myristoylated	twilight zone	-0.764	0.0106	non-myristoylated	4.95	2.444	myristoylated	3
BsaArf1c	yes	non-myristoylated		non-myristoylated		-5.027	0.125	non-myristoylated	14.944	3.172	non-myristoylated	0
BsaArl1	yes	myristoylated	high	non-myristoylated		-11.788	0.446	non-myristoylated	6.341	2.444	myristoylated	2
BsaArl2	yes	non-myristoylated		non-myristoylated		-11.032	0.412	non-myristoylated	5.183	3.172	non-myristoylated	0
BsaArl3A	yes	non-myristoylated		non-myristoylated		-13.708	0.527	non-myristoylated	4.551	3.172	non-myristoylated	0
BsaArl3B	yes	non-myristoylated		non-myristoylated		-11.919	0.452	non-myristoylated	4.374	3.172	non-myristoylated	0
BsaArl3C	no
BsaArl5	yes	myristoylated	high	myristoylated	reliable	1.113	0.00143	non-myristoylated	5.848	2.444	myristoylated	3
BsaArl6	yes	myristoylated	low	non-myristoylated		-3.549	0.0677	non-myristoylated	6.719	2.444	myristoylated	2
BsaArl8	yes	non-myristoylated		non-myristoylated		-21.242	0.761	non-myristoylated	4.932	3.172	non-myristoylated	0
BsaArl13	no
BsaArl16	no
BsaArl18	yes	myristoylated	high	myristoylated	twilight zone	-0.136	0.00589	non-myristoylated	14.175	3.172	myristoylated	2
BsaArf1d	no
BsaArf1e	no
BsaPH-ARF	no
BsaArfrp1	no
BsaSar1	yes	non-myristoylated		non-myristoylated		-27.293	0.796	non-myristoylated			non-myristoylated	0
BsaSRb	no
PerArf1a	yes	myristoylated	high	myristoylated	reliable	2.071	0.000371	non-myristoylated	5.481	2.444	myristoylated	3
PerArf1b	yes	myristoylated	high	myristoylated	reliable	0.182	0.00424	non-myristoylated	7.098	2.444	myristoylated	3
PerArl1	yes	myristoylated	low	myristoylated	twilight zone	-1.681	0.0221	non-myristoylated	5.649	2.444	myristoylated	3
PerArl2	yes	non-myristoylated		non-myristoylated		-19.435	0.723	non-myristoylated	4.971	3.172	non-myristoylated	0
PerArl18	yes	myristoylated	medium	myristoylated	twilight zone	-1.265	0.0161	non-myristoylated	5.96	2.444	myristoylated	3
PerSar1	no
PerSRb	no
EgrArf1a	yes	myristoylated	high	myristoylated	twilight zone	-0.534	0.00863	non-myristoylated	5.09	2.444	myristoylated	3
EgrArf1b	yes	myristoylated	high	non-myristoylated		-4.097	0.087	non-myristoylated	4.004	2.444	myristoylated	2
EgrArf1c1	yes	myristoylated	high	myristoylated	twilight zone	-0.294	0.00688	non-myristoylated	4.944	2.444	myristoylated	3
EgrArf1c2	yes	myristoylated	high	myristoylated	reliable	0.646	0.00253	non-myristoylated	4.642	2.444	myristoylated	3
EgrArf1d	yes	myristoylated	high	myristoylated	twilight zone	-0.431	0.00784	non-myristoylated	4.797	2.444	myristoylated	3
EgrArf1e	yes	myristoylated	high	myristoylated	reliable	0.102	0.00461	non-myristoylated	5.292	2.444	myristoylated	3
EgrArf1f	yes	myristoylated	high	myristoylated	twilight zone	-0.534	0.00863	non-myristoylated	5.09	2.444	myristoylated	3
EgrArf1g	yes	myristoylated	high	non-myristoylated		-5.092	0.128	non-myristoylated	21.003	3.172	non-myristoylated	1
EgrArf1h	no
EgrArl1	yes	myristoylated	high	myristoylated	reliable	1.772	0.000581	non-myristoylated	6.09	2.444	myristoylated	3
EgrArl2	yes	non-myristoylated		non-myristoylated		-12.227	0.465	non-myristoylated	5.513	3.172	non-myristoylated	0
EgrArl3	yes	non-myristoylated		non-myristoylated		-12.935	0.495	non-myristoylated	4.551	3.172	non-myristoylated	0
EgrArlX3	yes	non-myristoylated		myristoylated	twilight zone	-1.433	0.0184	non-myristoylated	14.121	3.172	non-myristoylated	1
EgrArl5	yes	myristoylated	high	myristoylated	reliable	0.918	0.00182	non-myristoylated	5.701	2.444	myristoylated	3
EgrArl6	yes	myristoylated	medium	non-myristoylated		-3.478	0.0654	non-myristoylated	7.023	2.444	myristoylated	2
EgrArl8	no
EgrArl13	no
EgrArl13Triple	no
EgrArl16	no
EgrArlX1	no
EgrArlX2	no
EgrArfrp1	no
EgrSar1	no
EgrSRb	no
NgrArf1a	yes	myristoylated	high	myristoylated	reliable	1.779	0.000575	non-myristoylated	19.344	3.172	myristoylated	2
NgrArf1b1	yes	myristoylated	high	myristoylated	twilight zone	-0.495	0.00832	non-myristoylated	5.098	2.444	myristoylated	3
NgrArf1b2	yes	myristoylated	high	myristoylated	twilight zone	-1.282	0.0164	non-myristoylated	5.098	2.444	myristoylated	3
NgrArf1b3	yes	myristoylated	high	myristoylated	twilight zone	-1.282	0.0164	non-myristoylated	5.098	2.444	myristoylated	3
NgrArfX	yes	non-myristoylated		non-myristoylated		-18.283	0.691	non-myristoylated	19.022	3.172	non-myristoylated	0
NgrArf1c	no
NgrArf1d	no
NgrArf1e	no
NgrArf1f	no
NgrArf1g	yes	myristoylated	high	non-myristoylated		-6.562	0.196	non-myristoylated	7.109	2.444	myristoylated	2
NgrArf1h	yes	myristoylated	high	myristoylated	reliable	2.292	0.000262	non-myristoylated	5.541	2.444	myristoylated	3
NgrArf1i	no
NgrArlX4	no
NgrArf1j	no
NgrArf1k	no
NgrArf1l	no
NgrArlX5	yes	myristoylated	high	myristoylated	twilight zone	-0.688	0.00992	non-myristoylated	5.071	2.444	myristoylated	3
NgrArl1	yes	myristoylated	high	myristoylated	twilight zone	-0.862	0.0116	non-myristoylated	24.485	3.172	myristoylated	2
NgrArl2	yes	non-myristoylated		non-myristoylated		-8.684	0.301	non-myristoylated	5.901	3.172	non-myristoylated	0
NgrArl3	yes	non-myristoylated		non-myristoylated		-11.053	0.413	non-myristoylated	3.864	3.172	non-myristoylated	0
NgrArl5	yes	myristoylated	high	non-myristoylated		-5.786	0.159	non-myristoylated	8.817	3.172	non-myristoylated	1
NgrArl6a	yes	myristoylated	high	myristoylated	reliable	1.483	0.000873	non-myristoylated	7.724	2.444	myristoylated	3
NgrArl6b	no
NgrArl8	no
NgrArl13	no
NgrArl16	no
NgrArl18	yes	myristoylated	high	myristoylated	reliable	0.504	0.00298	non-myristoylated	6.463	2.444	myristoylated	3
NgrArlX1	yes	non-myristoylated		myristoylated	reliable	0.807	0.00209	non-myristoylated	5.879	2.444	myristoylated	2
NgrArlX2	no
NgrArlX3	yes	non-myristoylated		non-myristoylated		-10.121	0.37	non-myristoylated	19.14	3.172	non-myristoylated	0
NgrArfrp1	no
NgrSar1a	no
NgrSar1b	no
NgrSar1c	no
NgrSar1d	no
NgrSRb	no
NeoArf1a	yes	myristoylated	high	myristoylated	twilight zone	-1.607	0.021	non-myristoylated	16.668	3.172	myristoylated	2
NeoArf1b	yes	myristoylated	medium	myristoylated	twilight zone	-1.418	0.0182	non-myristoylated	19.354	3.172	myristoylated	2
NeoArf1c	yes	myristoylated	high	non-myristoylated		-3.352	0.0614	non-myristoylated	17.405	3.172	non-myristoylated	1
NeoArf1d	yes	myristoylated	medium	non-myristoylated		-12.745	0.487	non-myristoylated	20.635	3.172	non-myristoylated	1
NeoArf1e	yes	myristoylated	high	non-myristoylated		-2.794	0.0455	non-myristoylated	4.501	2.444	myristoylated	2
NeoArf1f	yes	myristoylated	medium	non-myristoylated		-10.323	0.38	non-myristoylated	22.219	3.172	non-myristoylated	1
NeoArf1g	yes	myristoylated	high	non-myristoylated		-5.851	0.162	non-myristoylated	4.024	2.444	myristoylated	2
NeoArf6	yes	myristoylated	high	myristoylated	reliable	2.027	0.0337	myristoylated	6.251	2.444	myristoylated	2
NeoArlX1	yes	myristoylated	high	non-myristoylated		-8.507	0.293	non-myristoylated	22.636	3.172	non-myristoylated	1
NeoArlX2	yes	myristoylated	high	myristoylated	twilight zone	-1.406	0.018	non-myristoylated	23.655	3.172	myristoylated	2
NeoArf1h	yes	non-myristoylated		non-myristoylated		-13.198	0.506	non-myristoylated	17.445	3.172	non-myristoylated	0
NeoArfX1	yes	myristoylated	low	non-myristoylated		-10.917	0.407	non-myristoylated	10.711	3.172	non-myristoylated	1
NeoArfX2	no
NeoArf1i	no
NeoArl6a	no
NeoArlX3	no
NeoArl1	yes	myristoylated	high	myristoylated	twilight zone	-0.062	0.00547	non-myristoylated	5.318	2.444	myristoylated	3
NeoArl2	yes	non-myristoylated		non-myristoylated		-7.511	0.243	non-myristoylated	5.183	3.172	non-myristoylated	0
NeoArl5	yes	non-myristoylated		non-myristoylated		-5.168	0.131	non-myristoylated	8.655	3.172	non-myristoylated	0
NeoArl8	no
NeoArl18	yes	myristoylated	high	non-myristoylated		-6.219	0.18	non-myristoylated	6.266	2.444	myristoylated	2
NeoArl6b	yes	myristoylated	high	non-myristoylated		-12.659	0.484	non-myristoylated	4.654	2.444	myristoylated	2
NeoArfrp1	no
NeoSar1a	no
NeoSar1b	no
NeoSar1c	no
NeoSRb	no
AgoArf1a	yes	myristoylated	high	myristoylated	reliable	1.213	0.00125	non-myristoylated	7.201	2.444	myristoylated	3
AgoArf1b	yes	myristoylated	high	non-myristoylated		-3.484	0.0656	non-myristoylated	4.443	2.444	myristoylated	2
AgoArf6	yes	myristoylated	high	myristoylated	reliable	1.103	0.00145	non-myristoylated	6.104	2.444	myristoylated	3
AgoArl1	yes	myristoylated	high	non-myristoylated		-2.151	0.0306	non-myristoylated	6.247	2.444	myristoylated	2
AgoArl2	yes	non-myristoylated		non-myristoylated		-13.707	0.527	non-myristoylated	4.891	3.172	non-myristoylated	0
AgoArl3	yes	non-myristoylated		non-myristoylated		-14.332	0.553	non-myristoylated	4.551	3.172	non-myristoylated	0
AgoArl6	yes	myristoylated	high	myristoylated	reliable	0.384	0.0034	non-myristoylated	8.078	2.444	myristoylated	3
AgoArl8	no
AgoArl13	no
AgoArl16	no
AgoArl18	yes	myristoylated	high	non-myristoylated		-3.131	0.0548	non-myristoylated	6.409	2.444	myristoylated	2
AgoArlX1	no
AgoArlX2	no
AgoArfrp1	no
AgoSar1	no
AgoSRb	no
AthARFA1a	yes	myristoylated	high	myristoylated	twilight zone	-0.27	0.00672	non-myristoylated	12.369	3.172	myristoylated	2
AthARFA1b	yes	myristoylated	high	myristoylated	twilight zone	-0.079	0.00556	non-myristoylated	6.311	2.444	myristoylated	3
AthARFA1c	yes	myristoylated	high	myristoylated	twilight zone	-0.848	0.0114	non-myristoylated	11.821	3.172	myristoylated	2
AthARFA1d	yes	myristoylated	high	myristoylated	twilight zone	-0.27	0.00672	non-myristoylated	12.369	3.172	myristoylated	2
AthARFA1e	yes	myristoylated	high	myristoylated	twilight zone	-0.528	0.00858	non-myristoylated	11.821	3.172	myristoylated	2
AthARFA1f	yes	myristoylated	high	myristoylated	twilight zone	-0.27	0.00672	non-myristoylated	12.369	3.172	myristoylated	2
AthARFB1a	yes	myristoylated	high	myristoylated	reliable	1.582	0.000762	non-myristoylated	6.899	2.444	myristoylated	3
AthARFB1b	yes	myristoylated	high	non-myristoylated		-5.439	0.143	non-myristoylated	16.286	3.172	non-myristoylated	1
AthARFB1c	yes	myristoylated	high	non-myristoylated		-5.33	0.138	non-myristoylated	16.221	3.172	non-myristoylated	1
AthARFD1a	yes	myristoylated	high	myristoylated	reliable	0.52	0.00292	non-myristoylated	16.257	3.172	myristoylated	2
AthARFD1b	yes	myristoylated	high	myristoylated	reliable	0.081	0.00472	non-myristoylated	15.86	3.172	myristoylated	2
AthARL1	yes	myristoylated	high	non-myristoylated		-3.307	0.06	non-myristoylated	5.042	2.444	myristoylated	2
AthARL2	yes	non-myristoylated		non-myristoylated		-8.581	0.296	non-myristoylated	5.183	3.172	non-myristoylated	0
AthARL5	yes	myristoylated	high	non-myristoylated		-4.962	0.122	non-myristoylated	4.203	2.444	myristoylated	2
AthArl8a	yes	non-myristoylated		non-myristoylated		-17.411	0.664	non-myristoylated	5.41	2.444	non-myristoylated	1
AthArl8b	yes	non-myristoylated		non-myristoylated		-13.278	0.51	non-myristoylated	6.406	3.172	non-myristoylated	0
AthArl8c	yes	non-myristoylated		non-myristoylated		-19.873	0.733	non-myristoylated	6.242	3.172	non-myristoylated	0
AthArfrp1	no
AthSarA1a	no
AthSarA1b	no
AthSarA1c	no
AthSarA1d	no
AthSRb1	no
AthSRb2	no
OsaArfA1	yes	myristoylated	high	myristoylated	reliable	0.825	0.00204	non-myristoylated	6.478	2.444	myristoylated	3
OsaArfA2	yes	myristoylated	high	myristoylated	reliable	0.825	0.00204	non-myristoylated	6.478	2.444	myristoylated	3
OsaArfA3a	yes	myristoylated	high	myristoylated	twilight zone	-0.91	0.0121	non-myristoylated	12.142	3.172	myristoylated	2
OsaArfA4	yes	myristoylated	high	myristoylated	reliable	0.825	0.00204	non-myristoylated	6.478	2.444	myristoylated	3
OsaArfA5	yes	myristoylated	high	myristoylated	reliable	1.18	0.00131	non-myristoylated	6.478	2.444	myristoylated	3
OsaArfB1b	yes	myristoylated	high	non-myristoylated		-5.8	0.16	non-myristoylated	15.13	3.172	non-myristoylated	1
OsaArfB1c	yes	myristoylated	high	non-myristoylated		-4.535	0.104	non-myristoylated	16.286	3.172	non-myristoylated	1
OsaArfB1d	yes	myristoylated	high	non-myristoylated		-4.514	0.103	non-myristoylated	16.286	3.172	non-myristoylated	1
OsaArfB1e	yes	myristoylated	high	non-myristoylated		-8.921	0.313	non-myristoylated	16.205	3.172	non-myristoylated	1
OsaArl1	yes	myristoylated	high	myristoylated	twilight zone	-0.683	0.00988	non-myristoylated	5.26	2.444	myristoylated	3
OsaArl2	yes	non-myristoylated		non-myristoylated		-9.167	0.325	non-myristoylated	5.183	3.172	non-myristoylated	0
OsaArl5	yes	myristoylated	high	non-myristoylated		-7.066	0.221	non-myristoylated	5.137	2.444	myristoylated	2
OsaArl8a	yes	non-myristoylated		non-myristoylated		-17.411	0.664	non-myristoylated	5.41	2.444	non-myristoylated	1
OsaArl8b	yes	non-myristoylated		non-myristoylated		-26.926	0.798	non-myristoylated	4.447	3.172	non-myristoylated	0
OsaArfrp1a	no
OsaArfrp1b	no
OsaSar1a	no
OsaSar1b	no
OsaSar1c	no
OsaSar1d	no
OsaSRb1	no
SmoArfA1a	yes	myristoylated	high	myristoylated	twilight zone	-0.366	0.00737	non-myristoylated	6.478	2.444	myristoylated	3
SmoArfA1b	yes	myristoylated	high	myristoylated	twilight zone	-0.921	0.0122	non-myristoylated	12.369	3.172	myristoylated	2
SmoArfB	yes	myristoylated	high	non-myristoylated		-4.094	0.0868	non-myristoylated	16.221	3.172	non-myristoylated	1
SmoArl1	yes	myristoylated	high	non-myristoylated		-4.498	0.102	non-myristoylated	4.839	2.444	myristoylated	2
SmoArl2	yes	non-myristoylated		non-myristoylated		-9.486	0.34	non-myristoylated	4.386	3.172	non-myristoylated	0
SmoArl3	yes	non-myristoylated		non-myristoylated		-12.639	0.483	non-myristoylated	6.655	3.172	non-myristoylated	0
SmoArl5	yes	myristoylated	high	non-myristoylated		-3.572	0.0685	non-myristoylated	5.426	2.444	myristoylated	2
SmoArl8a	yes	non-myristoylated		non-myristoylated		-20.801	0.753	non-myristoylated	6.742	3.172	non-myristoylated	0
SmoArl8b	yes	non-myristoylated		non-myristoylated		-17.336	0.662	non-myristoylated	4.769	3.172	non-myristoylated	0
SmoArl13	no
SmoArfrp1	no
SmoSar1a	no
SmoSar1b	no
SmoSRb	no
PpaArfA1	yes	myristoylated	high	myristoylated	reliable	0.767	0.00219	non-myristoylated	6.478	2.444	myristoylated	3
PpaArfA2	yes	myristoylated	high	myristoylated	reliable	0.962	0.00173	non-myristoylated	6.478	2.444	myristoylated	3
PpaArfA3	yes	myristoylated	high	myristoylated	reliable	0.962	0.00173	non-myristoylated	6.478	2.444	myristoylated	3
PpaArfA4	yes	myristoylated	high	myristoylated	reliable	0.767	0.00219	non-myristoylated	6.478	2.444	myristoylated	3
PpaArfA5	yes	myristoylated	high	myristoylated	reliable	1.895	0.000484	non-myristoylated	6.478	2.444	myristoylated	3
PpaArfA6	yes	myristoylated	high	myristoylated	reliable	0.204	0.00414	non-myristoylated	6.478	2.444	myristoylated	3
PpaArfA7	yes	myristoylated	high	myristoylated	reliable	0.962	0.00173	non-myristoylated	6.478	2.444	myristoylated	3
PpaArfB1	yes	myristoylated	high	non-myristoylated		-4.365	0.0972	non-myristoylated	22.661	3.172	non-myristoylated	1
PpaArfB2	yes	myristoylated	high	non-myristoylated		-4.297	0.0946	non-myristoylated	16.221	3.172	non-myristoylated	1
PpaArfB3	yes	myristoylated	high	non-myristoylated		-4.365	0.0972	non-myristoylated	22.661	3.172	non-myristoylated	1
PpaArfX1a	yes	myristoylated	high	non-myristoylated		-2.198	0.0316	non-myristoylated	4.576	2.444	myristoylated	2
PpaArfX1b	yes	myristoylated	high	non-myristoylated		-2.544	0.0393	non-myristoylated	19.84	3.172	non-myristoylated	1
PpaArfX2	yes	myristoylated	low	non-myristoylated		-7.92	0.264	non-myristoylated	13.21	3.172	non-myristoylated	1
PpaArfX3a	yes	myristoylated	high	non-myristoylated		-7.77	0.256	non-myristoylated	18.155	3.172	non-myristoylated	1
PpaArfX3b	no
PpaArfX3c	no
PpaArfX4	yes	myristoylated	medium	non-myristoylated		-5.253	0.135	non-myristoylated	10.1	3.172	non-myristoylated	1
PpaArl1a	yes	myristoylated	high	non-myristoylated		-3.204	0.0569	non-myristoylated	5.624	2.444	myristoylated	2
PpaArl1b	yes	myristoylated	high	non-myristoylated		-3.204	0.0569	non-myristoylated	5.624	2.444	myristoylated	2
PpaArl2	yes	non-myristoylated		non-myristoylated		-9.486	0.34	non-myristoylated	4.386	3.172	non-myristoylated	0
PpaArl3	yes	non-myristoylated		non-myristoylated		-6.678	0.202	non-myristoylated	5.332	2.444	non-myristoylated	1
PpaArl5a	yes	myristoylated	high	non-myristoylated		-6.968	0.216	non-myristoylated	5.538	2.444	myristoylated	2
PpaArl5b	yes	myristoylated	high	non-myristoylated		-7.08	0.222	non-myristoylated	5.681	2.444	myristoylated	2
PpaArl8a	yes	non-myristoylated		non-myristoylated		-26.929	0.798	non-myristoylated	5.54	3.172	non-myristoylated	0
PpaArl8b	yes	non-myristoylated		non-myristoylated		-26.929	0.798	non-myristoylated	5.54	3.172	non-myristoylated	0
PpaArl8c	yes	non-myristoylated		non-myristoylated		-17.761	0.675	non-myristoylated	4.57	2.444	non-myristoylated	1
PpaArl13	no
PpaArfrp1a	no
PpaArfrp1b	no
PpaSar1a	no
PpaSar1b	no
PpaSar1c	no
PpaSar1d	no
PpaSRb	no
KniArfA1	yes	myristoylated	high	myristoylated	reliable	0.539	0.00286	non-myristoylated	6.478	2.444	myristoylated	3
KniArfA2	yes	non-myristoylated		non-myristoylated		-8.416	0.288	non-myristoylated	6.212	2.444	non-myristoylated	1
KniArfA3	yes	myristoylated	low	non-myristoylated		-20.057	0.737	non-myristoylated	6.328	2.444	myristoylated	2
KniArfB1	yes	myristoylated	high	non-myristoylated		-5.306	0.137	non-myristoylated	22.01	3.172	non-myristoylated	1
KniArl1	yes	myristoylated	high	non-myristoylated		-2.264	0.033	non-myristoylated	6.639	2.444	myristoylated	2
KniArl2	yes	non-myristoylated		non-myristoylated		-12.568	0.48	non-myristoylated	4.386	3.172	non-myristoylated	0
KniArl3	yes	non-myristoylated		non-myristoylated		-14.467	0.558	non-myristoylated	4.908	3.172	non-myristoylated	0
KniArl5	yes	myristoylated	high	non-myristoylated		-5.853	0.162	non-myristoylated	6.035	2.444	myristoylated	2
KniArl6a	yes	non-myristoylated		non-myristoylated		-21.417	0.764	non-myristoylated	6.839	3.172	non-myristoylated	0
KniArl6b	no
KniArl8	no
KniArl13	yes	non-myristoylated		non-myristoylated		-17.118	0.655	non-myristoylated	7.208	3.172	non-myristoylated	0
KniArl17	no
KniArfrp1	no
KniSar1	no
KniSRb	no
OluArfA	yes	myristoylated	high	myristoylated	twilight zone	-1.323	0.0169	non-myristoylated	12.968	3.172	myristoylated	2
OluArfB	yes	myristoylated	high	myristoylated	twilight zone	-1.471	0.0189	non-myristoylated	7.017	2.444	myristoylated	3
OluArl1	yes	myristoylated	high	non-myristoylated		-5.123	0.129	non-myristoylated	6.593	2.444	myristoylated	2
OluArl2	yes	non-myristoylated		non-myristoylated		-6.997	0.218	non-myristoylated	5.183	3.172	non-myristoylated	0
OluArl8	yes	non-myristoylated		non-myristoylated		-17.535	0.668	non-myristoylated	9.195	3.172	non-myristoylated	0
OluArfrp1	no
OluSar1	no
OluSRb	no
MpnArfA	yes	myristoylated	high	myristoylated	reliable	0.539	0.00286	non-myristoylated	6.478	2.444	myristoylated	3
MpnArfB	yes	myristoylated	high	myristoylated	twilight zone	-0.424	0.00779	non-myristoylated	5.929	2.444	myristoylated	3
MpnArl1	yes	myristoylated	high	non-myristoylated		-2.297	0.0337	non-myristoylated	6.005	2.444	myristoylated	2
MpnArl2	yes	non-myristoylated		non-myristoylated		-6.971	0.216	non-myristoylated	5.226	3.172	non-myristoylated	0
MpnArl3	yes	non-myristoylated		non-myristoylated		-14.231	0.549	non-myristoylated	4.908	3.172	non-myristoylated	0
MpnArl6a	yes	non-myristoylated		non-myristoylated		-22.336	0.778	non-myristoylated	4.036	3.172	non-myristoylated	0
MpnArl6b	yes	non-myristoylated		non-myristoylated		-32.895	0.719	non-myristoylated	5.191	3.172	non-myristoylated	0
MpnArl8	yes	non-myristoylated		non-myristoylated		-23.139	0.788	non-myristoylated	6.413	3.172	non-myristoylated	0
MpnArl13	yes	non-myristoylated		non-myristoylated		-5.887	0.164	non-myristoylated	12.254	3.172	non-myristoylated	0
MpnArl16	no
MpnArlX	yes	myristoylated	high	myristoylated	reliable	2.993	7.9e-05	non-myristoylated	7.852	2.444	myristoylated	3
MpnSar1	yes	non-myristoylated		non-myristoylated		-23.732	0.793	non-myristoylated	5.905	3.172	non-myristoylated	0
MpnSRb	no
CsuArfA	yes	myristoylated	high	myristoylated	reliable	0.442	0.00319	non-myristoylated	6.242	2.444	myristoylated	3
CsuArfB	yes	myristoylated	high	non-myristoylated		-3.802	0.0763	non-myristoylated	21.587	3.172	non-myristoylated	1
CsuArl1	yes	myristoylated	high	non-myristoylated		-8.31	0.283	non-myristoylated	5.45	2.444	myristoylated	2
CsuArl2	yes	non-myristoylated		non-myristoylated		-7.067	0.221	non-myristoylated	5.513	3.172	non-myristoylated	0
CsuArl5	yes	myristoylated	high	non-myristoylated		-2.731	0.0439	non-myristoylated	5.893	2.444	myristoylated	2
CsuArl8	no
CsuArfrp1	no
CsuSar1	no
CsuSRb	no
CreArfA1	yes	myristoylated	high	myristoylated	reliable	1.324	0.00108	non-myristoylated	6.161	2.444	myristoylated	3
CreArfB1	yes	myristoylated	high	myristoylated	reliable	2.98	8.09e-05	non-myristoylated	6.147	2.444	myristoylated	3
CreArlX	no
CreArl1	yes	myristoylated	high	non-myristoylated		-6.887	0.212	non-myristoylated	6.385	2.444	myristoylated	2
CreArl2	yes	non-myristoylated		non-myristoylated		-8.568	0.296	non-myristoylated	4.386	3.172	non-myristoylated	0
CreArl3	yes	non-myristoylated		non-myristoylated		-11.983	0.454	non-myristoylated	4.614	3.172	non-myristoylated	0
CreArl5	yes	myristoylated	high	myristoylated	reliable	1.596	0.000746	non-myristoylated	5.739	2.444	myristoylated	3
CreArl6a	yes	non-myristoylated		non-myristoylated		-27.67	0.794	non-myristoylated	5.931	3.172	non-myristoylated	0
CreArl6b	yes	non-myristoylated		non-myristoylated		-17.239	0.659	non-myristoylated	4.236	2.444	non-myristoylated	1
CreArl8	no
CreArl13	no
CreArl16	no
CreArl17a	no
CreArl17b	no
CreArfrp1	no
CreSar1	no
CreSRb	no
VcaArfA	yes	myristoylated	high	myristoylated	reliable	1.373	0.00101	non-myristoylated	6.041	2.444	myristoylated	3
VcaArfB	yes	myristoylated	high	myristoylated	reliable	3.549	2.71e-05	non-myristoylated	6.247	2.444	myristoylated	3
VcaArl1	yes	myristoylated	high	non-myristoylated		-8.355	0.285	non-myristoylated	6.385	2.444	myristoylated	2
VcaArl2	yes	non-myristoylated		non-myristoylated		-8.568	0.296	non-myristoylated	4.386	3.172	non-myristoylated	0
VcaArl3	yes	non-myristoylated		non-myristoylated		-16.874	0.647	non-myristoylated	3.478	3.172	non-myristoylated	0
VcaArl5	yes	myristoylated	high	myristoylated	reliable	0.913	0.00183	non-myristoylated	5.655	2.444	myristoylated	3
VcaArl6a	yes	non-myristoylated		non-myristoylated		-19.735	0.73	non-myristoylated	6.803	3.172	non-myristoylated	0
VcaArl6b	yes	non-myristoylated		non-myristoylated		-17.178	0.657	non-myristoylated	4.947	2.444	non-myristoylated	1
VcaArl8	no
VcaArl13	no
VcaArl16	no
VcaArl17	no
VcaArfrp1	no
VcaSar1	no
VcaSRb	no
CmeArf1	yes	myristoylated	high	myristoylated	reliable	0.802	0.0021	non-myristoylated	6.227	2.444	myristoylated	3
CmeArlRhodo	yes	myristoylated	high	myristoylated	reliable	1.843	0.000523	non-myristoylated	15.571	3.172	myristoylated	2
CmeArl1	yes	myristoylated	high	myristoylated	twilight zone	-0.793	0.0109	non-myristoylated	6.857	2.444	myristoylated	3
CmeArl2	yes	non-myristoylated		non-myristoylated		-8.234	0.279	non-myristoylated	5.226	3.172	non-myristoylated	0
CmeArfrp1	no
CmeSar1	no
CmeSRb	no
GsuArf1a	yes	myristoylated	high	myristoylated	reliable	3.172	5.67e-05	non-myristoylated	6.568	2.444	myristoylated	3
GsuArf1b	yes	myristoylated	high	myristoylated	reliable	3.172	5.67e-05	non-myristoylated	6.568	2.444	myristoylated	3
GsuArf1c	yes	myristoylated	high	non-myristoylated		-2.85	0.0469	non-myristoylated	6.412	2.444	myristoylated	2
GsuArlRhodo	yes	myristoylated	high	myristoylated	reliable	1.48	0.000877	non-myristoylated	7.824	2.444	myristoylated	3
GsuArl1	yes	myristoylated	high	myristoylated	reliable	0.427	0.00324	non-myristoylated	7.368	2.444	myristoylated	3
GsuArl2	yes	non-myristoylated		non-myristoylated		-20.956	0.756	non-myristoylated	4.891	3.172	non-myristoylated	0
GsuArl5	yes	myristoylated	high	non-myristoylated		-12.394	0.472	non-myristoylated	8.404	3.172	non-myristoylated	1
GsuArl8	no
GsuArfrp1	no
GsuSar1	no
GsuSRb	no
PpuArf1	yes	myristoylated	high	myristoylated	reliable	3.046	7.17e-05	non-myristoylated	7.156	2.444	myristoylated	3
PpuArlRhodo1	yes	myristoylated	high	myristoylated	reliable	2.561	0.000169	non-myristoylated	8.281	2.444	myristoylated	3
PpuArlRhodo2a	yes	myristoylated	high	myristoylated	reliable	0.539	0.00286	non-myristoylated	6.418	2.444	myristoylated	3
PpuArlRhodo2b	yes	myristoylated	high	myristoylated	reliable	1.817	0.000544	non-myristoylated	5.573	2.444	myristoylated	3
PpuArlRhodo2c	yes	myristoylated	high	myristoylated	reliable	2.694	0.000134	non-myristoylated	6.057	2.444	myristoylated	3
PpuArl1	yes	myristoylated	high	myristoylated	twilight zone	-1.789	0.0239	non-myristoylated	5.606	2.444	myristoylated	3
PpuArl2	yes	non-myristoylated		non-myristoylated		-7.905	0.263	non-myristoylated	5.183	3.172	non-myristoylated	0
PpuArl5	yes	myristoylated	high	myristoylated	twilight zone	-0.489	0.00828	non-myristoylated	5.368	2.444	myristoylated	3
PpuArlX	no
PpuArfrp1	no
PpuSar1	no
PpuSRb	yes	myristoylated	high	non-myristoylated		-6.202	0.179	non-myristoylated	12.549	3.172	non-myristoylated	1
CcrArf1a	yes	myristoylated	high	myristoylated	reliable	3.048	7.15e-05	non-myristoylated	6.766	2.444	myristoylated	3
CcrArf1b	yes	myristoylated	high	non-myristoylated		-3.184	0.0563	non-myristoylated	22.627	3.172	non-myristoylated	1
CcrArlRhodo1	yes	myristoylated	high	myristoylated	reliable	1.889	0.000489	non-myristoylated	5.404	2.444	myristoylated	3
CcrArlRhodo2	yes	myristoylated	high	myristoylated	reliable	1.987	0.000422	non-myristoylated	6.674	2.444	myristoylated	3
CcrArl1	yes	myristoylated	high	myristoylated	reliable	2.338	0.000244	non-myristoylated	7.094	2.444	myristoylated	3
CcrArl2	yes	non-myristoylated		non-myristoylated		-9.416	0.337	non-myristoylated	4.891	3.172	non-myristoylated	0
CcrArl5	yes	myristoylated	high	non-myristoylated		-4.994	0.123	non-myristoylated	5.092	2.444	myristoylated	2
CcrArl8	no
CcrArfrp1	no
CcrSar1	no
CcrSRb	no
CpxArf1a	yes	myristoylated	high	myristoylated	reliable	0.122	0.00452	non-myristoylated	11.294	3.172	myristoylated	2
CpxArf1b	yes	myristoylated	high	non-myristoylated		-6.289	0.183	non-myristoylated	4.714	2.444	myristoylated	2
CpxArf1c	yes	myristoylated	high	myristoylated	twilight zone	-1.464	0.0188	non-myristoylated	6.008	2.444	myristoylated	3
CpxArf1d	yes	non-myristoylated		non-myristoylated		-17.503	0.667	non-myristoylated	13.89	3.172	non-myristoylated	0
CpxArfX	yes	myristoylated	high	myristoylated	reliable	1.588	0.000755	non-myristoylated	7.022	2.444	myristoylated	3
CpxArl1	yes	myristoylated	high	non-myristoylated		-2.235	0.0324	non-myristoylated	6.225	2.444	myristoylated	2
CpxArl2	yes	non-myristoylated		non-myristoylated		-13.917	0.536	non-myristoylated	4.891	3.172	non-myristoylated	0
CpxArl3a	yes	non-myristoylated		non-myristoylated		-12.543	0.479	non-myristoylated	4.551	3.172	non-myristoylated	0
CpxArl3b	yes	non-myristoylated		non-myristoylated		-12.163	0.462	non-myristoylated	4.908	3.172	non-myristoylated	0
CpxArl5	yes	myristoylated	high	non-myristoylated		-3.287	0.0594	non-myristoylated	5.809	2.444	myristoylated	2
CpxArl6	yes	non-myristoylated		non-myristoylated		-10.028	0.366	non-myristoylated	6.778	2.444	non-myristoylated	1
CpxArl8	no
CpxArl13	no
CpxArl13L1	no
CpxArl13L2a	no
CpxArl13L2b	no
CpxArl13L2c	no
CpxArl16	no
CpxArl17	N-terminus incomplete
CpxArlX1	yes	non-myristoylated		myristoylated	reliable	0.773	0.00217	non-myristoylated	18.047	3.172	non-myristoylated	1
CpxArfrp1	no
CpxSar1	no
CpxSRb	no
GwiArf1a	yes	myristoylated	high	myristoylated	twilight zone	-0.491	0.00829	non-myristoylated	11.495	3.172	myristoylated	2
GwiArf1b	yes	non-myristoylated		non-myristoylated		-7.152	0.225	non-myristoylated	8.227	3.172	non-myristoylated	0
GwiArf1c	yes	myristoylated	high	non-myristoylated		-11.065	0.414	non-myristoylated	6.039	2.444	myristoylated	2
GwiArf1d	yes	myristoylated	high	non-myristoylated		-3.851	0.078	non-myristoylated	5.111	2.444	myristoylated	2
GwiArf1e	yes	myristoylated	low	myristoylated	twilight zone	-0.737	0.0104	non-myristoylated	19.676	3.172	myristoylated	2
GwiArl1	yes	myristoylated	high	myristoylated	twilight zone	-1.745	0.0232	non-myristoylated	6.318	2.444	myristoylated	3
GwiArl2	yes	non-myristoylated		non-myristoylated		-14.091	0.543	non-myristoylated	4.891	3.172	non-myristoylated	0
GwiArl3	yes	non-myristoylated		non-myristoylated		-13.441	0.517	non-myristoylated	4.551	3.172	non-myristoylated	0
GwiArl5	yes	myristoylated	high	non-myristoylated		-6.992	0.218	non-myristoylated	6.331	2.444	myristoylated	2
GwiArl6	yes	non-myristoylated		non-myristoylated		-24.014	0.795	non-myristoylated	5.973	3.172	non-myristoylated	0
GwiArl8	no
GwiArl13	no
GwiArl13L1	no
GwiArl13L2	yes	non-myristoylated		non-myristoylated		-11.575	0.436	non-myristoylated	5.655	3.172	non-myristoylated	0
GwiArl16	yes	non-myristoylated		non-myristoylated		-6.167	0.177	non-myristoylated	10.053	3.172	non-myristoylated	0
GwiArl17	yes	myristoylated	high	non-myristoylated		-5.982	0.168	non-myristoylated	23.405	3.172	non-myristoylated	1
GwiArlX1	yes	myristoylated	high	myristoylated	reliable	3.824	1.53e-05	non-myristoylated	4.866	2.444	myristoylated	3
GwiArfrp1	no
GwiSar1a	no
GwiSar1b	no
GwiSarB	no
GwiSRb	no
TthArf1a	yes	myristoylated	high	non-myristoylated		-3.064	0.0528	non-myristoylated	6.958	2.444	myristoylated	2
TthArf1b	yes	myristoylated	high	myristoylated	twilight zone	-1.086	0.014	non-myristoylated	6.597	2.444	myristoylated	3
TthArf1c	yes	myristoylated	medium	non-myristoylated		-8.601	0.297	non-myristoylated	13.647	3.172	non-myristoylated	1
TthArf1d	yes	non-myristoylated		myristoylated	twilight zone	-1.654	0.0217	non-myristoylated	12.199	3.172	non-myristoylated	1
TthArf1e	yes	myristoylated	high	non-myristoylated		-5.656	0.153	non-myristoylated	14.729	3.172	non-myristoylated	1
TthArf1f	yes	myristoylated	high	non-myristoylated		-5.844	0.162	non-myristoylated	15.559	3.172	non-myristoylated	1
TthArf1g	yes	non-myristoylated		non-myristoylated		-4.206	0.0911	non-myristoylated	14.593	3.172	non-myristoylated	0
TthArf1h	yes	myristoylated	medium	non-myristoylated		-8.458	0.29	non-myristoylated	17.177	3.172	non-myristoylated	1
TthArf1i	yes	myristoylated	high	non-myristoylated		-5.849	0.162	non-myristoylated	16.047	3.172	non-myristoylated	1
TthArf1j	yes	myristoylated	high	non-myristoylated		-4.613	0.107	non-myristoylated	14.048	3.172	non-myristoylated	1
TthArf1k	yes	myristoylated	high	non-myristoylated		-7.597	0.248	non-myristoylated	12.052	3.172	non-myristoylated	1
TthArf1l	yes	myristoylated	high	non-myristoylated		-7.597	0.248	non-myristoylated	12.052	3.172	non-myristoylated	1
TthArf1m	yes	myristoylated	high	non-myristoylated		-7.85	0.26	non-myristoylated	12.052	3.172	non-myristoylated	1
TthArf1n	yes	myristoylated	high	non-myristoylated		-6.709	0.204	non-myristoylated	12.052	3.172	non-myristoylated	1
TthArlRSP3	no
TthArl1	yes	myristoylated	high	non-myristoylated		-6.774	0.207	non-myristoylated	6.413	2.444	myristoylated	2
TthArl2	yes	non-myristoylated		non-myristoylated		-11.999	0.455	non-myristoylated	5.406	3.172	non-myristoylated	0
TthArl3	yes	non-myristoylated		non-myristoylated		-16.352	0.629	non-myristoylated	8.433	3.172	non-myristoylated	0
TthArl5	yes	myristoylated	high	non-myristoylated		-7.671	0.251	non-myristoylated	6.305	2.444	myristoylated	2
TthArl6a	yes	myristoylated	high	non-myristoylated		-12.43	0.474	non-myristoylated	7.278	2.444	myristoylated	2
TthArl8	no
TthArl18	yes	myristoylated	high	non-myristoylated		-5.032	0.125	non-myristoylated	20.706	3.172	non-myristoylated	1
TthArlX1	yes	non-myristoylated		non-myristoylated		-14.588	0.563	non-myristoylated	13.899	3.172	non-myristoylated	0
TthArl6b	no
TthArlX3	yes	non-myristoylated		non-myristoylated		-15.143	0.584	non-myristoylated	11.488	3.172	non-myristoylated	0
TthArlX4	yes	myristoylated	high	myristoylated	reliable	0.68	0.00243	non-myristoylated	6.548	2.444	myristoylated	3
TthArlX5	yes	myristoylated	medium	myristoylated	reliable	0.031	0.00497	non-myristoylated	7.593	2.444	myristoylated	3
TthArlX6	yes	myristoylated	medium	non-myristoylated		-4.483	0.102	non-myristoylated	14.181	3.172	non-myristoylated	1
TthArlX7	yes	myristoylated	medium	non-myristoylated		-5.343	0.139	non-myristoylated	22.372	3.172	non-myristoylated	1
TthArlX8	yes	non-myristoylated		non-myristoylated		-15.368	0.593	non-myristoylated	10.312	3.172	non-myristoylated	0
TthArlX2	yes	non-myristoylated		non-myristoylated		-6.836	0.21	non-myristoylated	11.949	3.172	non-myristoylated	0
TthArlX9	yes	myristoylated	high	non-myristoylated		-4.284	0.0941	non-myristoylated	19.307	3.172	non-myristoylated	1
TthArfrp1	no
TthSar1a	no
TthSar1b	no
TthSar1c	no
TthSRb	yes	myristoylated	high	non-myristoylated		-5.241	0.134	non-myristoylated	6.461	2.444	myristoylated	2
PteArf1a	yes	myristoylated	high	non-myristoylated		-3.617	0.0699	non-myristoylated	4.846	2.444	myristoylated	2
PteArf1b	yes	myristoylated	high	non-myristoylated		-3.593	0.0692	non-myristoylated	4.846	2.444	myristoylated	2
PteArfX	yes	myristoylated	high	myristoylated	twilight zone	-0.86	0.0115	non-myristoylated	6.166	2.444	myristoylated	3
PteArf1c	yes	non-myristoylated		non-myristoylated		-4.921	0.12	non-myristoylated	20.965	3.172	non-myristoylated	0
PteArf1d	yes	myristoylated	high	non-myristoylated		-6.607	0.199	non-myristoylated	16.028	3.172	non-myristoylated	1
PteArf1e	yes	myristoylated	high	myristoylated	reliable	2.085	0.000363	non-myristoylated	7.877	2.444	myristoylated	3
PteArf1f	yes	myristoylated	high	myristoylated	reliable	1.364	0.00103	non-myristoylated	7.601	2.444	myristoylated	3
PteArf1g	yes	myristoylated	high	myristoylated	reliable	0.391	0.00338	non-myristoylated	7.601	2.444	myristoylated	3
PteArf1h	yes	myristoylated	high	myristoylated	reliable	2.554	0.000171	non-myristoylated	7.073	2.444	myristoylated	3
PteArf1i	yes	non-myristoylated		non-myristoylated		-5.091	0.127	non-myristoylated	16.534	3.172	non-myristoylated	0
PteArl1a	yes	myristoylated	high	non-myristoylated		-6.043	0.171	non-myristoylated	6.305	2.444	myristoylated	2
PteArl1b	yes	myristoylated	high	non-myristoylated		-6.504	0.194	non-myristoylated	6.305	2.444	myristoylated	2
PteArl2a	yes	non-myristoylated		non-myristoylated		-11.134	0.417	non-myristoylated	5.047	3.172	non-myristoylated	0
PteArl3a	yes	non-myristoylated		non-myristoylated		-8.851	0.309	non-myristoylated	3.763	3.172	non-myristoylated	0
PteArl6a	yes	myristoylated	high	non-myristoylated		-12.823	0.491	non-myristoylated	19.754	3.172	non-myristoylated	1
PteArl6b	yes	myristoylated	high	non-myristoylated		-12.823	0.491	non-myristoylated	19.754	3.172	non-myristoylated	1
PteArl8a	no
PteArl8b	no
PteArl18a	yes	myristoylated	high	non-myristoylated		-4.681	0.11	non-myristoylated	20.421	3.172	non-myristoylated	1
PteArl18b	yes	myristoylated	high	non-myristoylated		-5.92	0.165	non-myristoylated	20.524	3.172	non-myristoylated	1
PteArl18c	yes	myristoylated	high	non-myristoylated		-5.907	0.165	non-myristoylated	20.524	3.172	non-myristoylated	1
PteArl18d	yes	myristoylated	high	non-myristoylated		-4.409	0.0989	non-myristoylated	20.524	3.172	non-myristoylated	1
PteArl6c	no
PteArl6d	no
PteArlX1	yes	myristoylated	medium	non-myristoylated		-2.997	0.0509	non-myristoylated	17.431	3.172	non-myristoylated	1
PteArlX2	yes	myristoylated	medium	non-myristoylated		-2.997	0.0509	non-myristoylated	17.431	3.172	non-myristoylated	1
PteArlX3	yes	non-myristoylated		non-myristoylated		-27.235	0.797	non-myristoylated	10.749	3.172	non-myristoylated	0
PteArlRSP3a	no
PteArlRSP3b	no
PteArfrp1	no
PteSar1a	no
PteSar1b	no
PteSRb1	no
CpaArf1a	yes	myristoylated	high	myristoylated	twilight zone	-0.479	0.0082	non-myristoylated	5.543	2.444	myristoylated	3
CpaArf1b	yes	myristoylated	high	myristoylated	twilight zone	-0.606	0.00921	non-myristoylated	5.59	2.444	myristoylated	3
CpaArl2	no
CpaArlX1	no
CpaArlX2	no
CpaSar1	no
CpaSRb	no
TgoArf1	yes	myristoylated	high	myristoylated	reliable	1.581	0.000762	non-myristoylated	5.574	2.444	myristoylated	3
TgoArfX	no
TgoArl1	yes	myristoylated	high	myristoylated	reliable	0.036	0.00495	non-myristoylated	5.859	2.444	myristoylated	3
TgoArl2	no
TgoArlX1	yes	myristoylated	high	myristoylated	twilight zone	-1.038	0.0134	non-myristoylated	5.633	2.444	myristoylated	3
TgoArlX2	yes	myristoylated	high	myristoylated	reliable	3.492	3.04e-05	non-myristoylated	9.071	2.444	myristoylated	3
TgoArfrp1	no
TgoSar1	no
TgoSRb	no
PfaArf1	yes	myristoylated	high	non-myristoylated		-5.015	0.124	non-myristoylated	6.04	2.444	myristoylated	2
PfaArl1	yes	myristoylated	high	myristoylated	twilight zone	-1.228	0.0157	non-myristoylated	5.676	2.444	myristoylated	3
PfaArl2	no
PfaArlX1	yes	myristoylated	high	myristoylated	reliable	1.322	0.00109	non-myristoylated	5.886	2.444	myristoylated	3
PfaArlX2	yes	myristoylated	high	myristoylated	twilight zone	-1.521	0.0197	non-myristoylated	24.034	3.172	myristoylated	2
PfaArlX3	no
PfaArfrp1	no
PfaSar1	no
PfaSRb	no
TanArf1	yes	myristoylated	high	myristoylated	twilight zone	-1.271	0.0162	non-myristoylated	27.257	3.172	myristoylated	2
TanArl2	yes	non-myristoylated		non-myristoylated		-8.357	0.285	non-myristoylated	5.68	3.172	non-myristoylated	0
TanArlX2	no
TanArlX1	no
TanSar1	no
TanSRb	no
ChvArf1a	yes	myristoylated	high	myristoylated	twilight zone	-0.739	0.0104	non-myristoylated	5.769	2.444	myristoylated	3
ChvArf1b	yes	myristoylated	low	non-myristoylated		-2.98	0.0505	non-myristoylated	4.61	2.444	myristoylated	2
ChvArf1c	yes	myristoylated	high	non-myristoylated		-10.803	0.402	non-myristoylated	4.534	2.444	myristoylated	2
ChvArf1d	yes	myristoylated	low	non-myristoylated		-2.98	0.0505	non-myristoylated	4.61	2.444	myristoylated	2
ChvArf1e	yes	myristoylated	high	non-myristoylated		-8.462	0.29	non-myristoylated	5.051	2.444	myristoylated	2
ChvArf1f	yes	myristoylated	high	myristoylated	reliable	0.826	0.00204	non-myristoylated	4.266	2.444	myristoylated	3
ChvArl1	yes	myristoylated	high	myristoylated	reliable	0.726	0.0023	non-myristoylated	5.625	2.444	myristoylated	3
ChvArl2	no
ChvArl3	yes	non-myristoylated		non-myristoylated		-14.395	0.555	non-myristoylated	5.513	3.172	non-myristoylated	0
ChvArl5	yes	myristoylated	high	non-myristoylated		-10.957	0.409	non-myristoylated	4.66	2.444	myristoylated	2
ChvArl6	no
ChvArl17a	no
ChvArl17b	yes	myristoylated	high	myristoylated	reliable	0.068	0.00478	non-myristoylated	6.929	2.444	myristoylated	3
ChvArlX2	yes	non-myristoylated		non-myristoylated		-6.313	0.184	non-myristoylated	18.398	3.172	non-myristoylated	0
ChvArf1g	yes	non-myristoylated		myristoylated	twilight zone	-1.44	0.0185	non-myristoylated	11.436	3.172	non-myristoylated	1
ChvArlX1	yes	myristoylated	high	myristoylated	reliable	3.216	5.21e-05	non-myristoylated	6.284	2.444	myristoylated	3
ChvArlX3	yes	myristoylated	high	myristoylated	reliable	2.903	9.3e-05	non-myristoylated	7.476	2.444	myristoylated	3
ChvArfrp1	no
ChvSar1a	no
ChvSar1b	no
ChvSRb	no
PmaArf1a	yes	myristoylated	high	myristoylated	reliable	0.781	0.00215	non-myristoylated	5.613	2.444	myristoylated	3
PmaArf1b	yes	myristoylated	high	myristoylated	reliable	1.052	0.00154	non-myristoylated	5.519	2.444	myristoylated	3
PmaArf1c	yes	myristoylated	high	myristoylated	reliable	1.052	0.00154	non-myristoylated	5.519	2.444	myristoylated	3
PmaArf1d	yes	myristoylated	high	myristoylated	twilight zone	-0.884	0.0118	non-myristoylated	5.409	2.444	myristoylated	3
PmaArf1e	yes	myristoylated	high	myristoylated	reliable	1.303	0.00111	non-myristoylated	5.933	2.444	myristoylated	3
PmaArf1f	yes	myristoylated	high	myristoylated	reliable	1.052	0.00154	non-myristoylated	5.519	2.444	myristoylated	3
PmaArl1	yes	myristoylated	high	myristoylated	twilight zone	-0.215	0.00637	non-myristoylated	5.205	2.444	myristoylated	3
PmaArl2	yes	non-myristoylated		non-myristoylated		-10.651	0.395	non-myristoylated	5.719	3.172	non-myristoylated	0
PmaArl3a	yes	non-myristoylated		non-myristoylated		-10.923	0.407	non-myristoylated	5.513	3.172	non-myristoylated	0
PmaArl3b	yes	non-myristoylated		non-myristoylated		-10.923	0.407	non-myristoylated	5.513	3.172	non-myristoylated	0
PmaArl5	yes	myristoylated	high	myristoylated	twilight zone	-0.198	0.00626	non-myristoylated	5.422	2.444	myristoylated	3
PmaArl6	yes	non-myristoylated		non-myristoylated		-16.424	0.631	non-myristoylated	6.247	3.172	non-myristoylated	0
PmaArfrp1	no
PmaSar1a	no
PmaSar1b	no
PmaSar1c	no
PmaSRb	no
SmiArf1a	yes	myristoylated	high	myristoylated	twilight zone	-1.259	0.0161	non-myristoylated	5.955	2.444	myristoylated	3
SmiArf1b	yes	myristoylated	high	myristoylated	twilight zone	-1.259	0.0161	non-myristoylated	5.955	2.444	myristoylated	3
SmiArf1c	yes	myristoylated	high	myristoylated	twilight zone	-1.293	0.0165	non-myristoylated	5.955	2.444	myristoylated	3
SmiArf1d	yes	myristoylated	high	myristoylated	twilight zone	-1.293	0.0165	non-myristoylated	5.955	2.444	myristoylated	3
SmiArf2a	yes	myristoylated	high	non-myristoylated		-7.815	0.258	non-myristoylated	5.897	2.444	myristoylated	2
SmiArf2b	yes	myristoylated	high	non-myristoylated		-7.815	0.258	non-myristoylated	5.897	2.444	myristoylated	2
SmiArf2c	yes	myristoylated	high	non-myristoylated		-6.406	0.189	non-myristoylated	6.368	2.444	myristoylated	2
SmiArf2d	yes	myristoylated	high	non-myristoylated		-6.406	0.189	non-myristoylated	6.368	2.444	myristoylated	2
SmiArf2e	yes	myristoylated	high	non-myristoylated		-2.313	0.034	non-myristoylated	6.368	2.444	myristoylated	2
SmiArf2f	yes	myristoylated	high	non-myristoylated		-10.416	0.384	non-myristoylated	5.926	2.444	myristoylated	2
SmiArf2g	yes	myristoylated	high	non-myristoylated		-8.014	0.268	non-myristoylated	5.153	2.444	myristoylated	2
SmiArf1e	yes	myristoylated	high	non-myristoylated		-3.629	0.0703	non-myristoylated	5.195	2.444	myristoylated	2
SmiArf1f	yes	myristoylated	high	myristoylated	twilight zone	-0.948	0.0124	non-myristoylated	5.71	2.444	myristoylated	3
SmiArf1g	yes	myristoylated	medium	non-myristoylated		-2.593	0.0404	non-myristoylated	4.042	2.444	myristoylated	2
SmiArf1h	yes	myristoylated	medium	non-myristoylated		-11.755	0.444	non-myristoylated	7.271	2.444	myristoylated	2
SmiArf1i	yes	myristoylated	low	myristoylated	twilight zone	-1.101	0.0141	non-myristoylated	5.284	2.444	myristoylated	3
SmiArl1	yes	myristoylated	high	non-myristoylated		-2.282	0.0333	non-myristoylated	5.437	2.444	myristoylated	2
SmiArl2	yes	non-myristoylated		non-myristoylated		-12.688	0.485	non-myristoylated	5.305	3.172	non-myristoylated	0
SmiArl3a	yes	non-myristoylated		non-myristoylated		-14.031	0.541	non-myristoylated	6.401	3.172	non-myristoylated	0
SmiArl3b	yes	non-myristoylated		non-myristoylated		-8.799	0.307	non-myristoylated	5.513	3.172	non-myristoylated	0
SmiArl3c	yes	non-myristoylated		non-myristoylated		-8.799	0.307	non-myristoylated	5.513	3.172	non-myristoylated	0
SmiArl3d	yes	non-myristoylated		non-myristoylated		-11.532	0.435	non-myristoylated	7.711	3.172	non-myristoylated	0
SmiArl5	yes	myristoylated	high	non-myristoylated		-6.299	0.184	non-myristoylated	4.847	2.444	myristoylated	2
SmiArl6	yes	non-myristoylated		non-myristoylated		-15.722	0.606	non-myristoylated	5.633	3.172	non-myristoylated	0
SmiArl17	yes	myristoylated	medium	non-myristoylated		-5.199	0.132	non-myristoylated	14.2	3.172	non-myristoylated	1
SmiArf1j	yes	myristoylated	medium	myristoylated	reliable	1.201	0.00127	non-myristoylated	6.157	2.444	myristoylated	3
SmiArfX1	no
SmiArfX2	no
SmiArlX1	no
SmiArfrp1	no
SmiSar1a	no
SmiSar1b	no
SmiSRb	no
AliArf1a	yes	myristoylated	high	myristoylated	twilight zone	-1.335	0.0171	non-myristoylated	5.559	2.444	myristoylated	3
AliArf1b	yes	non-myristoylated		non-myristoylated		-2.747	0.0443	non-myristoylated	24.192	3.172	non-myristoylated	0
AliArf1c	yes	myristoylated	medium	myristoylated	twilight zone	-1.589	0.0207	non-myristoylated	5.418	2.444	myristoylated	3
AliArf6	yes	myristoylated	high	myristoylated	twilight zone	-1.866	0.0252	non-myristoylated	5.552	2.444	myristoylated	3
AliArl1	yes	myristoylated	high	non-myristoylated		-2.381	0.0355	non-myristoylated	6.455	2.444	myristoylated	2
AliArl2	yes	non-myristoylated		non-myristoylated		-13.96	0.538	non-myristoylated	4.891	3.172	non-myristoylated	0
AliArl3a	yes	non-myristoylated		non-myristoylated		-17.625	0.671	non-myristoylated	4.795	3.172	non-myristoylated	0
AliArl3b	yes	myristoylated	medium	myristoylated	twilight zone	-0.681	0.00986	non-myristoylated	5.702	2.444	myristoylated	3
AliArl5	yes	myristoylated	high	myristoylated	twilight zone	-0.884	0.0118	non-myristoylated	4.869	2.444	myristoylated	3
AliArl6a	no
AliArl6b	no
AliArl13	yes	myristoylated	high	myristoylated	reliable	1.936	0.000456	non-myristoylated	7.505	2.444	myristoylated	3
AliArlX1	yes	myristoylated	medium	non-myristoylated		-10.51	0.388	non-myristoylated	7.205	2.444	myristoylated	2
AliArlX2	yes	myristoylated	high	myristoylated	reliable	4.11	8.21e-06	non-myristoylated	7.083	2.444	myristoylated	3
AliArfrp1	no
AliSar1	yes	non-myristoylated		non-myristoylated		-19.112	0.714	non-myristoylated	5.162	3.172	non-myristoylated	0
AliSRb	no
AkeArf1	yes	myristoylated	high	myristoylated	twilight zone	-1.905	0.0259	non-myristoylated	11.501	3.172	myristoylated	2
AkeArf6	yes	myristoylated	high	non-myristoylated		-20.803	0.753	non-myristoylated	6.489	2.444	myristoylated	2
AkeArl1	yes	myristoylated	high	non-myristoylated		-2.373	0.0353	non-myristoylated	5.496	2.444	myristoylated	2
AkeArl2	yes	non-myristoylated		non-myristoylated		-8.361	0.285	non-myristoylated	5.513	3.172	non-myristoylated	0
AkeArfrp1	no
AkeSar1	yes	non-myristoylated		non-myristoylated		-28.501	0.787	non-myristoylated			non-myristoylated	0
AkeSRb	no
BhoArf1a	yes	myristoylated	medium	non-myristoylated		-9.086	0.321	non-myristoylated	18.783	3.172	non-myristoylated	1
BhoArlX	yes	myristoylated	high	myristoylated	reliable	3.33	4.18e-05	non-myristoylated	6.277	2.444	myristoylated	3
BhoArl1a	yes	myristoylated	high	myristoylated	twilight zone	-1.439	0.0185	non-myristoylated	6.778	2.444	myristoylated	3
BhoArl1b	yes	myristoylated	high	non-myristoylated		-3.394	0.0627	non-myristoylated	5.083	2.444	myristoylated	2
BhoArl2	yes	non-myristoylated		non-myristoylated		-12.01	0.456	non-myristoylated	5.183	3.172	non-myristoylated	0
BhoArfrp1	no
BhoSar1	no
BhoSarB	yes	myristoylated	high	non-myristoylated		-2.994	0.0509	non-myristoylated	6.41	2.444	myristoylated	2
BhoSRb	no
PsoArf1a	yes	myristoylated	high	myristoylated	twilight zone	-0.443	0.00793	non-myristoylated	5.953	2.444	myristoylated	3
PsoArf1b	yes	myristoylated	high	myristoylated	twilight zone	-0.443	0.00793	non-myristoylated	5.953	2.444	myristoylated	3
PsoArf6	yes	myristoylated	high	myristoylated	twilight zone	-1.931	0.0264	non-myristoylated	5.928	2.444	myristoylated	3
PsoArf1c	yes	myristoylated	high	myristoylated	twilight zone	-1.086	0.014	non-myristoylated	5.773	2.444	myristoylated	3
PsoArf1d	yes	myristoylated	high	non-myristoylated		-11.554	0.436	non-myristoylated	5.46	2.444	myristoylated	2
PsoArl1	yes	myristoylated	high	myristoylated	reliable	1.684	0.000659	non-myristoylated	6.615	2.444	myristoylated	3
PsoArl2	yes	non-myristoylated		non-myristoylated		-12.246	0.466	non-myristoylated	5.513	3.172	non-myristoylated	0
PsoArl3	yes	non-myristoylated		non-myristoylated		-14.323	0.552	non-myristoylated	4.795	3.172	non-myristoylated	0
PsoArl6	yes	non-myristoylated		non-myristoylated		-12.826	0.491	non-myristoylated	6.92	3.172	non-myristoylated	0
PsoArl13	no
PsoArl16	no
PsoArl18	yes	myristoylated	high	non-myristoylated		-6.313	0.184	non-myristoylated	15.417	3.172	non-myristoylated	1
PsoArfrp1	no
PsoSar1	no
PsoSRb	no
HpaArf1a	yes	myristoylated	high	myristoylated	twilight zone	-0.443	0.00793	non-myristoylated	5.953	2.444	myristoylated	3
HpaArf1b	yes	myristoylated	high	myristoylated	twilight zone	-0.443	0.00793	non-myristoylated	5.953	2.444	myristoylated	3
HpaArf1c	yes	myristoylated	high	myristoylated	twilight zone	-1.056	0.0136	non-myristoylated	6.011	2.444	myristoylated	3
HpaArl1	yes	myristoylated	high	non-myristoylated		-2.316	0.0341	non-myristoylated	6.615	2.444	myristoylated	2
HpaArl2	yes	non-myristoylated		non-myristoylated		-12.246	0.466	non-myristoylated	5.513	3.172	non-myristoylated	0
HpaArl18	yes	myristoylated	high	non-myristoylated		-6.313	0.184	non-myristoylated	15.417	3.172	non-myristoylated	1
HpaArfrp1	no
HpaSar1	no
HpaSRb	no
TpsArf1	yes	myristoylated	high	myristoylated	reliable	0.072	0.00476	non-myristoylated	6.441	2.444	myristoylated	3
TpsArl1	yes	myristoylated	high	myristoylated	twilight zone	-1.691	0.0223	non-myristoylated	5.902	2.444	myristoylated	3
TpsArl2	yes	non-myristoylated		non-myristoylated		-8.34	0.284	non-myristoylated	5.513	3.172	non-myristoylated	0
TpsArl3	yes	non-myristoylated		non-myristoylated		-12.903	0.494	non-myristoylated	4.908	3.172	non-myristoylated	0
TpsArl18	yes	myristoylated	high	non-myristoylated		-7.196	0.228	non-myristoylated	21.847	3.172	non-myristoylated	1
TpsArfrp1	no
TpsSar1a	no
TpsSar1b	no
TpsSRb	yes	non-myristoylated		non-myristoylated		-9.551	0.343	non-myristoylated	12.296	3.172	non-myristoylated	0
PtrArf1	yes	myristoylated	high	myristoylated	twilight zone	-0.821	0.0112	non-myristoylated	5.7	2.444	myristoylated	3
PtrArl1	yes	myristoylated	high	myristoylated	twilight zone	-0.609	0.00924	non-myristoylated	6.3	2.444	myristoylated	3
PtrArl2	yes	non-myristoylated		non-myristoylated		-12.906	0.494	non-myristoylated	6.941	3.172	non-myristoylated	0
PtrArl18	yes	myristoylated	high	non-myristoylated		-2.804	0.0457	non-myristoylated	5.454	2.444	myristoylated	2
PtrArfrp1	no
PtrSar1	no
PtrSarB	no
PtrSRb	no
NgaArf1a	yes	myristoylated	high	myristoylated	twilight zone	-0.777	0.0107	non-myristoylated	5.509	2.444	myristoylated	3
NgaArf1b	yes	myristoylated	low	non-myristoylated		-2.781	0.0451	non-myristoylated	5.849	2.444	myristoylated	2
NgaArf1c	yes	myristoylated	high	non-myristoylated		-6.988	0.217	non-myristoylated	5.718	2.444	myristoylated	2
NgaArf1d	yes	myristoylated	high	non-myristoylated		-4.948	0.121	non-myristoylated	5.691	2.444	myristoylated	2
NgaArl1	yes	myristoylated	high	non-myristoylated		-7.624	0.249	non-myristoylated	6.029	2.444	myristoylated	2
NgaArl2	yes	non-myristoylated		non-myristoylated		-13.329	0.512	non-myristoylated	5.513	3.172	non-myristoylated	0
NgaArfrp1	no
NgaSar1	no
NgaSRb	no
VisArf1a	yes	myristoylated	high	myristoylated	twilight zone	-0.506	0.00841	non-myristoylated	5.749	2.444	myristoylated	3
VisArf1b	yes	myristoylated	medium	non-myristoylated		-7.749	0.255	non-myristoylated	20.221	3.172	non-myristoylated	1
VisArf1c	yes	myristoylated	high	non-myristoylated		-2.762	0.0446	non-myristoylated	5.985	2.444	myristoylated	2
VisArf1d	yes	non-myristoylated		non-myristoylated		-10.36	0.381	non-myristoylated	14.618	3.172	non-myristoylated	0
VisArlX2	no
VisArl1	yes	myristoylated	high	myristoylated	twilight zone	-1.356	0.0173	non-myristoylated	6.449	2.444	myristoylated	3
VisArl2	yes	non-myristoylated		non-myristoylated		-13.707	0.527	non-myristoylated	4.891	3.172	non-myristoylated	0
VisArl3	yes	non-myristoylated		non-myristoylated		-15.04	0.58	non-myristoylated	4.551	3.172	non-myristoylated	0
VisArl6	no
VisArl13	no
VisArl16	no
VisArl18	yes	myristoylated	high	non-myristoylated		-6.645	0.2	non-myristoylated	17.726	3.172	non-myristoylated	1
VisArlX1	yes	myristoylated	high	myristoylated	reliable	2.01	0.000407	non-myristoylated	6.013	2.444	myristoylated	3
VisArfrp1	no
VisSar1	no
VisSRb	no
AanArf1a	yes	myristoylated	high	myristoylated	twilight zone	-0.764	0.0106	non-myristoylated	5.769	2.444	myristoylated	3
AanArf1b	yes	non-myristoylated		non-myristoylated		-3.783	0.0756	non-myristoylated	5.503	2.444	non-myristoylated	1
AanArl1	yes	myristoylated	high	non-myristoylated		-3.515	0.0666	non-myristoylated	6.33	2.444	myristoylated	2
AanArl2	yes	non-myristoylated		non-myristoylated		-16.996	0.651	non-myristoylated	6.461	3.172	non-myristoylated	0
AanArl3a	yes	non-myristoylated		non-myristoylated		-15.039	0.58	non-myristoylated	4.551	3.172	non-myristoylated	0
AanArl3b	no
AanArl6	no
AanArl6L	yes	myristoylated	high	non-myristoylated		-6.639	0.2	non-myristoylated	12.468	3.172	non-myristoylated	1
AanArl16	no
AanArl18	yes	myristoylated	high	myristoylated	reliable	0.851	0.00198	non-myristoylated	6.251	2.444	myristoylated	3
AanArfrp1	no
AanSar1	no
AanSRb	no
EsiArf1a	yes	myristoylated	high	myristoylated	twilight zone	-0.493	0.00831	non-myristoylated	5.887	2.444	myristoylated	3
EsiArf1b	yes	myristoylated	low	non-myristoylated		-22.129	0.776	non-myristoylated	17.257	3.172	non-myristoylated	1
EsiArf1c	yes	non-myristoylated		non-myristoylated		-25.49	0.801	non-myristoylated	5.901	2.444	non-myristoylated	1
EsiArl1	yes	myristoylated	high	myristoylated	twilight zone	-1.343	0.0172	non-myristoylated	5.992	2.444	myristoylated	3
EsiArl2	yes	non-myristoylated		non-myristoylated		-12.854	0.492	non-myristoylated	5.513	3.172	non-myristoylated	0
EsiArl3	yes	non-myristoylated		non-myristoylated		-14.676	0.566	non-myristoylated	4.551	3.172	non-myristoylated	0
EsiArl6	yes	non-myristoylated		non-myristoylated		-17.802	0.677	non-myristoylated	6.819	3.172	non-myristoylated	0
EsiArl6L	yes	non-myristoylated		non-myristoylated		-2.882	0.0478	non-myristoylated	3.884	2.444	non-myristoylated	1
EsiArl13	no
EsiArl18	yes	myristoylated	high	non-myristoylated		-6.393	0.188	non-myristoylated	14.106	3.172	non-myristoylated	1
EsiArlX	yes	myristoylated	high	non-myristoylated		-4.474	0.102	non-myristoylated	21.587	3.172	non-myristoylated	1
EsiArfrp1	no
EsiSar1	no
EsiSarB	no
EsiSRb	no
BnaArf1a	yes	myristoylated	high	myristoylated	twilight zone	-1.716	0.0227	non-myristoylated	3.673	2.444	myristoylated	3
BnaArf1b	yes	myristoylated	high	non-myristoylated		-2.886	0.0479	non-myristoylated	4.263	2.444	myristoylated	2
BnaArf1c	yes	myristoylated	high	myristoylated	reliable	1.413	0.000961	non-myristoylated	5.442	2.444	myristoylated	3
BnaArf1d	yes	myristoylated	high	myristoylated	reliable	0.836	0.00202	non-myristoylated	5.699	2.444	myristoylated	3
BnaArf1e	yes	myristoylated	high	non-myristoylated		-3.098	0.0538	non-myristoylated	4.979	2.444	myristoylated	2
BnaArf1f	yes	myristoylated	high	non-myristoylated		-2.299	0.0337	non-myristoylated	5.398	2.444	myristoylated	2
BnaArf1TM	yes	non-myristoylated		non-myristoylated		-15.338	0.592	non-myristoylated	8.013	3.172	non-myristoylated	0
BnaArlX9	yes	myristoylated	high	non-myristoylated		-9.459	0.339	non-myristoylated	7.263	2.444	myristoylated	2
BnaArl1	yes	myristoylated	high	myristoylated	reliable	0.046	0.00489	non-myristoylated	6.771	2.444	myristoylated	3
BnaArl2	yes	non-myristoylated		non-myristoylated		-9.301	0.331	non-myristoylated	5.047	3.172	non-myristoylated	0
BnaArl3	yes	non-myristoylated		non-myristoylated		-16.037	0.617	non-myristoylated	4.908	3.172	non-myristoylated	0
BnaArl3L	no
BnaArl5	yes	myristoylated	high	non-myristoylated		-3.666	0.0716	non-myristoylated	4.998	2.444	myristoylated	2
BnaArl6a	yes	myristoylated	high	non-myristoylated		-6.79	0.208	non-myristoylated	6.027	2.444	myristoylated	2
BnaArl6b	yes	myristoylated	high	non-myristoylated		-6.896	0.213	non-myristoylated	6.479	2.444	myristoylated	2
BnaArl8	yes	myristoylated	high	myristoylated	twilight zone	-1.376	0.0176	non-myristoylated	4.967	2.444	myristoylated	3
BnaArl13	no
BnaArl16	no
BnaArlX1	yes	myristoylated	high	non-myristoylated		-6.376	0.187	non-myristoylated	5.561	2.444	myristoylated	2
BnaArlX2	yes	myristoylated	low	myristoylated	reliable	2.528	0.000178	non-myristoylated	6.556	2.444	myristoylated	3
BnaArlX3	yes	myristoylated	medium	myristoylated	reliable	2.712	0.00013	non-myristoylated	5.208	2.444	myristoylated	3
BnaArlX4	no
BnaArlX5	yes	myristoylated	medium	myristoylated	twilight zone	-1.84	0.0248	non-myristoylated	6.254	2.444	myristoylated	3
BnaArlX6	yes	myristoylated	low	myristoylated	reliable	1.204	0.00127	non-myristoylated	7.982	2.444	myristoylated	3
BnaArlX7	yes	myristoylated	high	non-myristoylated		-7.021	0.219	non-myristoylated	6.165	2.444	myristoylated	2
BnaArlX8	no
BnaArfrp1	no
BnaSar1a	no
BnaSar1b	no
BnaSarB	no
BnaSRb	no
RfiArf1a	yes	myristoylated	high	myristoylated	reliable	3.217	5.21e-05	non-myristoylated	6.776	2.444	myristoylated	3
RfiArf1b	yes	myristoylated	high	myristoylated	reliable	2.084	0.000364	non-myristoylated	20.268	3.172	myristoylated	2
RfiArf1c	yes	myristoylated	high	myristoylated	reliable	1.088	0.00147	non-myristoylated	6.199	2.444	myristoylated	3
RfiArf1d	yes	myristoylated	high	myristoylated	twilight zone	-1.999	0.0277	non-myristoylated	15.86	3.172	myristoylated	2
RfiArf1e	yes	non-myristoylated		non-myristoylated		-6.978	0.217	non-myristoylated	15.899	3.172	non-myristoylated	0
RfiArf1f	yes	myristoylated	high	myristoylated	twilight zone	-0.693	0.00997	non-myristoylated	5.544	2.444	myristoylated	3
RfiArf1g	yes	myristoylated	high	myristoylated	twilight zone	-0.53	0.0086	non-myristoylated	5.765	2.444	myristoylated	3
RfiArf1h	no
RfiArf1i	yes	myristoylated	high	myristoylated	twilight zone	-1.77	0.0236	non-myristoylated	6.535	2.444	myristoylated	3
RfiArf1j	yes	non-myristoylated		non-myristoylated		-20.133	0.739	non-myristoylated	5.63	2.444	non-myristoylated	1
RfiArf1k	yes	myristoylated	medium	non-myristoylated		-8.534	0.294	non-myristoylated	5.868	2.444	myristoylated	2
RfiArf1l	yes	non-myristoylated		non-myristoylated		-8.108	0.273	non-myristoylated	6.374	2.444	non-myristoylated	1
RfiArf1m	yes	non-myristoylated		non-myristoylated		-8.933	0.313	non-myristoylated	18.333	3.172	non-myristoylated	0
RfiArf1n	yes	non-myristoylated		non-myristoylated		-6.581	0.197	non-myristoylated	20.024	3.172	non-myristoylated	0
RfiArf1o	yes	myristoylated	high	non-myristoylated		-4.34	0.0962	non-myristoylated	6.759	2.444	myristoylated	2
RfiArlX1	no
RfiArlX2	no
RfiArl1	yes	myristoylated	high	non-myristoylated		-2.035	0.0284	non-myristoylated	7.102	2.444	myristoylated	2
RfiArl2	yes	non-myristoylated		non-myristoylated		-13.69	0.527	non-myristoylated	6.941	3.172	non-myristoylated	0
RfiArl6	yes	myristoylated	high	non-myristoylated		-5.383	0.141	non-myristoylated	22.588	3.172	non-myristoylated	1
RfiArl8a	yes	myristoylated	high	myristoylated	twilight zone	-0.654	0.00963	non-myristoylated	5.502	2.444	myristoylated	3
RfiArl8b	yes	myristoylated	high	myristoylated	twilight zone	-0.18	0.00615	non-myristoylated	4.429	2.444	myristoylated	3
RfiArl8c	yes	myristoylated	high	myristoylated	twilight zone	-0.654	0.00963	non-myristoylated	5.502	2.444	myristoylated	3
RfiArl8d	yes	myristoylated	high	myristoylated	twilight zone	-1.39	0.0178	non-myristoylated	5.344	2.444	myristoylated	3
RfiArl17	no
RfiArl18a	yes	myristoylated	high	myristoylated	twilight zone	-1.626	0.0213	non-myristoylated	6.229	2.444	myristoylated	3
RfiArl18b	yes	myristoylated	high	non-myristoylated		-2.195	0.0315	non-myristoylated	5.98	2.444	myristoylated	2
RfiArfrp1	no
RfiSar1	no
RfiSRb	no
PlbArf1a	yes	myristoylated	high	myristoylated	twilight zone	-1.063	0.0137	non-myristoylated	16.767	3.172	myristoylated	2
PlbArf1b	yes	myristoylated	high	non-myristoylated		-2.147	0.0306	non-myristoylated	15.854	3.172	non-myristoylated	1
PlbArlX2	yes	myristoylated	high	non-myristoylated		-6.521	0.194	non-myristoylated	8.125	2.444	myristoylated	2
PlbArl1	yes	myristoylated	high	non-myristoylated		-22.584	0.782	non-myristoylated	4.877	2.444	myristoylated	2
PlbArl2	yes	non-myristoylated		non-myristoylated		-14.414	0.556	non-myristoylated	5.037	3.172	non-myristoylated	0
PlbArl3	yes	non-myristoylated		non-myristoylated		-25.843	0.801	non-myristoylated	4.908	3.172	non-myristoylated	0
PlbArl5	yes	myristoylated	low	non-myristoylated		-4.58	0.106	non-myristoylated	11.53	3.172	non-myristoylated	1
PlbArl6	yes	myristoylated	high	non-myristoylated		-6.759	0.206	non-myristoylated	5.307	2.444	myristoylated	2
PlbArl8	yes	myristoylated	high	myristoylated	reliable	2.166	0.000321	non-myristoylated	6.246	2.444	myristoylated	3
PlbArl13	yes	myristoylated	medium	myristoylated	reliable	1.6	0.000742	non-myristoylated	7.525	2.444	myristoylated	3
PlbArl16	no
PlbArlX1	no
PlbArfrp1	no
PlbSar1	no
PlbSRb	no
EhuArf1a	yes	myristoylated	high	myristoylated	reliable	1.886	0.000491	non-myristoylated	6.906	2.444	myristoylated	3
EhuArf1b	yes	myristoylated	high	myristoylated	reliable	0.702	0.00237	non-myristoylated	7.013	2.444	myristoylated	3
EhuArf6	yes	myristoylated	medium	non-myristoylated		-10.554	0.39	non-myristoylated	4.93	2.444	myristoylated	2
EhuArf1c	no
EhuArf1d	no
EhuArf1e	no
EhuArl1	yes	myristoylated	high	myristoylated	reliable	1.98	0.000426	non-myristoylated	6.649	2.444	myristoylated	3
EhuArl2	yes	non-myristoylated		non-myristoylated		-12.934	0.495	non-myristoylated	4.891	3.172	non-myristoylated	0
EhuArl3a	yes	non-myristoylated		non-myristoylated		-17.988	0.682	non-myristoylated	4.551	3.172	non-myristoylated	0
EhuArl3b	yes	non-myristoylated		non-myristoylated		-16.277	0.626	non-myristoylated	4.908	3.172	non-myristoylated	0
EhuArl5	yes	myristoylated	high	myristoylated	twilight zone	-1.161	0.0148	non-myristoylated	5.059	2.444	myristoylated	3
EhuArl6	yes	myristoylated	low	myristoylated	reliable	2.075	0.000369	non-myristoylated	8.183	2.444	myristoylated	3
EhuArl13	no
EhuArl16	no
EhuArl18	yes	myristoylated	high	myristoylated	reliable	0.023	0.00501	non-myristoylated	24.47	3.172	myristoylated	2
EhuArlX	no
EhuArl3c	yes	myristoylated	medium	non-myristoylated		-24.09	0.796	non-myristoylated	6.188	2.444	myristoylated	2
EhuArfrp1	no
EhuSar1a	no
EhuSar1b	no
EhuSar1c	yes	non-myristoylated		non-myristoylated		-10.373	0.382	non-myristoylated	5.593	3.172	non-myristoylated	0
EhuSRb	no
PpiArf1a	yes	myristoylated	high	myristoylated	reliable	1.984	0.000424	non-myristoylated	6.78	2.444	myristoylated	3
PpiArf1b	yes	myristoylated	high	non-myristoylated		-2.468	0.0375	non-myristoylated	6.065	2.444	myristoylated	2
PpiArfX	yes	non-myristoylated		myristoylated	twilight zone	-1.681	0.0221	non-myristoylated	15.201	3.172	non-myristoylated	1
PpiArf1TM	no
PpiArlX2	yes	non-myristoylated		non-myristoylated		-11.391	0.428	non-myristoylated	9.448	3.172	non-myristoylated	0
PpiArl1	yes	myristoylated	high	myristoylated	twilight zone	-0.278	0.00677	non-myristoylated	5.987	2.444	myristoylated	3
PpiArl2	yes	non-myristoylated		non-myristoylated		-13.509	0.519	non-myristoylated	4.891	3.172	non-myristoylated	0
PpiArl3a	yes	non-myristoylated		non-myristoylated		-15.67	0.604	non-myristoylated	4.908	3.172	non-myristoylated	0
PpiArl3b	yes	myristoylated	medium	non-myristoylated		-10.469	0.386	non-myristoylated	6.37	2.444	myristoylated	2
PpiArl5	yes	myristoylated	high	myristoylated	twilight zone	-1.005	0.0131	non-myristoylated	4.778	2.444	myristoylated	3
PpiArl6	yes	non-myristoylated		non-myristoylated		-8.514	0.293	non-myristoylated	9.595	3.172	non-myristoylated	0
PpiArl8	no
PpiArl13	no
PpiArl16	yes	myristoylated	high	myristoylated	reliable	3.707	1.96e-05	non-myristoylated	7.676	2.444	myristoylated	3
PpiArlX1	no
PpiArfrp1	no
PpiSar1	no
PpiSRb	no
RaeArf1a	yes	myristoylated	high	non-myristoylated		-9.937	0.361	non-myristoylated	5.949	2.444	myristoylated	2
RaeArf1b	yes	non-myristoylated		non-myristoylated		-13.127	0.503	non-myristoylated	6.832	3.172	non-myristoylated	0
RaeArf1c	yes	myristoylated	high	non-myristoylated		-3.996	0.0832	non-myristoylated	6.103	2.444	myristoylated	2
RaeArf1d	yes	myristoylated	high	non-myristoylated		-6.414	0.189	non-myristoylated	21.415	3.172	non-myristoylated	1
RaeArf1e	yes	myristoylated	high	myristoylated	twilight zone	-1.894	0.0257	non-myristoylated	5.645	2.444	myristoylated	3
RaeArf1f	no
RaeArf1g	yes	myristoylated	high	non-myristoylated		-2.891	0.048	non-myristoylated	6.11	2.444	myristoylated	2
RaeArf1h	yes	myristoylated	high	non-myristoylated		-7.059	0.221	non-myristoylated	6.069	2.444	myristoylated	2
RaeArf1i	yes	myristoylated	high	myristoylated	twilight zone	-1.195	0.0153	non-myristoylated	5.847	2.444	myristoylated	3
RaeArf1k	yes	non-myristoylated		myristoylated	reliable	1.55	0.000796	non-myristoylated	6.41	2.444	myristoylated	2
RaeArf1j	no
RaeArf1l	yes	myristoylated	high	myristoylated	twilight zone	-1.573	0.0204	non-myristoylated	6.11	2.444	myristoylated	3
RaeArf6	yes	myristoylated	high	non-myristoylated		-4.091	0.0867	non-myristoylated	18.092	3.172	non-myristoylated	1
RaeArl1	yes	myristoylated	high	myristoylated	reliable	1.29	0.00113	non-myristoylated	6.03	2.444	myristoylated	3
RaeArl2	yes	non-myristoylated		non-myristoylated		-21.735	0.77	non-myristoylated	6.291	3.172	non-myristoylated	0
RaeArl5	yes	myristoylated	high	non-myristoylated		-3.737	0.074	non-myristoylated	4.584	2.444	myristoylated	2
RaeArl8a	no
RaeArl8b	no
RaeArl8c	no
RaeArl17	no
RaeArl18	yes	myristoylated	high	myristoylated	reliable	0.419	0.00327	non-myristoylated	6.044	2.444	myristoylated	3
RaeArfrp1	no
RaeSar1	no
RaeSarB	no
RaeSRb	no
GthArf1a	yes	myristoylated	high	myristoylated	twilight zone	-1.238	0.0158	non-myristoylated	4.411	2.444	myristoylated	3
GthArf1b	yes	myristoylated	high	myristoylated	twilight zone	-0.625	0.00938	non-myristoylated	6.253	2.444	myristoylated	3
GthArfX1	yes	myristoylated	medium	myristoylated	twilight zone	-1.559	0.0202	non-myristoylated	4.336	2.444	myristoylated	3
GthArfX2	yes	myristoylated	medium	myristoylated	twilight zone	-0.658	0.00966	non-myristoylated	6.096	2.444	myristoylated	3
GthArl1	yes	myristoylated	high	non-myristoylated		-2.453	0.0371	non-myristoylated	6.98	2.444	myristoylated	2
GthArl2	yes	non-myristoylated		non-myristoylated		-9.921	0.361	non-myristoylated	4.891	3.172	non-myristoylated	0
GthArl3	yes	non-myristoylated		non-myristoylated		-13.705	0.527	non-myristoylated	4.551	3.172	non-myristoylated	0
GthArl5	yes	myristoylated	high	non-myristoylated		-2.331	0.0344	non-myristoylated	6.446	2.444	myristoylated	2
GthArl6	yes	non-myristoylated		non-myristoylated		-12.482	0.476	non-myristoylated	6.408	3.172	non-myristoylated	0
GthArl13	no
GthArl16	no
GthArfrp1	no
GthSar1	no
GthSarB	no
GthSRb	no
GavArf1a	yes	myristoylated	high	non-myristoylated		-3.296	0.0597	non-myristoylated	5.097	2.444	myristoylated	2
[truncated: 50 more rows]

## Sheet: S-palmitoylation 
S-palmitoylation: results of five prediction programs (SeqPalm, GPS-lipid, CKSAAP-Palm, WAP-Palm, and PalmPred) are shown. The consensus score is the number of positive results for each sequence. Only cysteine residues predicted as S-palmitoylated by at least three programs are considered as confidently predicted as S-palmitoylated.
		SeqPalm		GPS-lipid				CKSAAP-Palm		WAP-Palm		PalmPred	Consensus results
Sequence abbreviation	Cysteine position	Cys predicted as:	Score	Cys predicted as:	Score	Cutoff	Type	Cys predicted as:	Score	Cys predicted as:	SVM Probability	Cys predicted as:	Cys predicted as:	score
HsaArf1	C159	non-palmitoylated	0.014	non-palmitoylated				non-palmitoylated	0.135015	non-palmitoylated		non-palmitoylated	non-palmitoylated	0
HsaArf2	C52	non-palmitoylated	0.038	non-palmitoylated				non-palmitoylated	0.075609	non-palmitoylated		non-palmitoylated	non-palmitoylated	0
HsaArf2	C159	non-palmitoylated	0.092	non-palmitoylated				non-palmitoylated	0.135336	non-palmitoylated		non-palmitoylated	non-palmitoylated	0
HsaArf3	C159	non-palmitoylated	0.094	non-palmitoylated				non-palmitoylated	0.157901	non-palmitoylated		non-palmitoylated	non-palmitoylated	0
HsaArf4	C62	non-palmitoylated	0.1	non-palmitoylated				non-palmitoylated	0.090754	palmitoylated	0.78531	non-palmitoylated	non-palmitoylated	1
HsaArf4	C159	non-palmitoylated	0.066	non-palmitoylated				non-palmitoylated	0.152898	non-palmitoylated		non-palmitoylated	non-palmitoylated	0
HsaArf5	C62	non-palmitoylated	0.098	non-palmitoylated				non-palmitoylated	0.085344	palmitoylated	0.78531	non-palmitoylated	non-palmitoylated	1
HsaArf5	C159	non-palmitoylated	0.01	non-palmitoylated				non-palmitoylated	0.168197	non-palmitoylated		non-palmitoylated	non-palmitoylated	0
HsaArf6	C90	non-palmitoylated	0.04	non-palmitoylated				non-palmitoylated	0.097377	palmitoylated	0.77167	non-palmitoylated	non-palmitoylated	1
HsaArf6	C155	non-palmitoylated	0.032	non-palmitoylated				non-palmitoylated	0.176823	non-palmitoylated		non-palmitoylated	non-palmitoylated	0
HsaTRIM23	C31	non-palmitoylated	0.05	non-palmitoylated				non-palmitoylated	0.088297	non-palmitoylated		non-palmitoylated	non-palmitoylated	0
HsaTRIM23	C34	non-palmitoylated	0.1	non-palmitoylated				non-palmitoylated	0.091412	palmitoylated	0.84346	non-palmitoylated	non-palmitoylated	1
HsaTRIM23	C51	non-palmitoylated	0.338	non-palmitoylated				non-palmitoylated	0.080456	non-palmitoylated		non-palmitoylated	non-palmitoylated	0
HsaTRIM23	C56	non-palmitoylated	0.32	non-palmitoylated				non-palmitoylated	0.076978	palmitoylated	0.61963	non-palmitoylated	non-palmitoylated	1
HsaTRIM23	C59	non-palmitoylated	0.268	non-palmitoylated				non-palmitoylated	0.078442	non-palmitoylated		palmitoylated	non-palmitoylated	1
HsaTRIM23	C72	non-palmitoylated	0.25	non-palmitoylated				non-palmitoylated	0.097512	non-palmitoylated		non-palmitoylated	non-palmitoylated	0
HsaTRIM23	C127	non-palmitoylated	0.028	non-palmitoylated				non-palmitoylated	0.082495	non-palmitoylated		non-palmitoylated	non-palmitoylated	0
HsaTRIM23	C139	non-palmitoylated	0.002	non-palmitoylated				non-palmitoylated	0.07875	non-palmitoylated		non-palmitoylated	non-palmitoylated	0
HsaTRIM23	C142	non-palmitoylated	0	non-palmitoylated				non-palmitoylated	0.078674	palmitoylated	0.76027	non-palmitoylated	non-palmitoylated	1
HsaTRIM23	C147	non-palmitoylated	0.098	non-palmitoylated				non-palmitoylated	0.079315	palmitoylated	0.5	non-palmitoylated	non-palmitoylated	1
HsaTRIM23	C150	non-palmitoylated	0.094	non-palmitoylated				non-palmitoylated	0.073262	palmitoylated	0.55598	non-palmitoylated	non-palmitoylated	1
HsaTRIM23	C178	non-palmitoylated	0.026	palmitoylated	3.327	3.076	S-Palmitoylation: Cluster B	non-palmitoylated	0.084582	non-palmitoylated		non-palmitoylated	non-palmitoylated	1
HsaTRIM23	C190	non-palmitoylated	0.098	non-palmitoylated				non-palmitoylated	0.107157	non-palmitoylated		non-palmitoylated	non-palmitoylated	0
HsaTRIM23	C195	non-palmitoylated	0.148	non-palmitoylated				non-palmitoylated	0.113427	non-palmitoylated		non-palmitoylated	non-palmitoylated	0
HsaTRIM23	C202	non-palmitoylated	0.172	non-palmitoylated				non-palmitoylated	0.114028	palmitoylated	0.71952	palmitoylated	non-palmitoylated	2
HsaTRIM23	C203	non-palmitoylated	0.104	non-palmitoylated				non-palmitoylated	0.113776	palmitoylated	0.84675	palmitoylated	non-palmitoylated	2
HsaTRIM23	C205	non-palmitoylated	0.1	non-palmitoylated				non-palmitoylated	0.117288	palmitoylated	0.90753	palmitoylated	non-palmitoylated	2
HsaTRIM23	C236	non-palmitoylated	0.146	non-palmitoylated				non-palmitoylated	0.093464	palmitoylated	0.67194	non-palmitoylated	non-palmitoylated	1
HsaTRIM23	C287	non-palmitoylated	0.092	non-palmitoylated				non-palmitoylated	0.060122	non-palmitoylated		non-palmitoylated	non-palmitoylated	0
HsaTRIM23	C300	non-palmitoylated	0.114	non-palmitoylated				non-palmitoylated	0.057323	non-palmitoylated		non-palmitoylated	non-palmitoylated	0
HsaTRIM23	C339	non-palmitoylated	0.236	non-palmitoylated				non-palmitoylated	0.073759	palmitoylated	0.78224	non-palmitoylated	non-palmitoylated	1
HsaTRIM23	C342	non-palmitoylated	0.168	non-palmitoylated				non-palmitoylated	0.072712	non-palmitoylated		non-palmitoylated	non-palmitoylated	0
HsaTRIM23	C351	non-palmitoylated	0.146	non-palmitoylated				non-palmitoylated	0.064921	non-palmitoylated		non-palmitoylated	non-palmitoylated	0
HsaTRIM23	C536	non-palmitoylated	0.35	palmitoylated	4.164	3.076	S-Palmitoylation: Cluster B	non-palmitoylated	0.102429	palmitoylated	0.69862	non-palmitoylated	non-palmitoylated	2
HsaTRIM23	C537	non-palmitoylated	0.138	non-palmitoylated				non-palmitoylated	0.099098	palmitoylated	0.75275	non-palmitoylated	non-palmitoylated	1
HsaTRIM23	C546	non-palmitoylated	0.148	non-palmitoylated				non-palmitoylated	0.074736	non-palmitoylated		non-palmitoylated	non-palmitoylated	0
HsaArl1	C80	non-palmitoylated	0.01	non-palmitoylated				non-palmitoylated	0.075757	non-palmitoylated		non-palmitoylated	non-palmitoylated	0
HsaArl1	C95	non-palmitoylated	0.046	non-palmitoylated				non-palmitoylated	0.085999	palmitoylated	0.5	non-palmitoylated	non-palmitoylated	1
HsaArl2	C102	non-palmitoylated	0.14	non-palmitoylated				non-palmitoylated	0.101358	non-palmitoylated		non-palmitoylated	non-palmitoylated	0
HsaArl2	C153	non-palmitoylated	0.202	non-palmitoylated				non-palmitoylated	0.10794	palmitoylated	0.52818	non-palmitoylated	non-palmitoylated	1
HsaArl2	C157	non-palmitoylated	0.318	non-palmitoylated				non-palmitoylated	0.113795	non-palmitoylated		non-palmitoylated	non-palmitoylated	0
HsaArl3	C118	non-palmitoylated	0.116	non-palmitoylated				non-palmitoylated	0.09136	non-palmitoylated		non-palmitoylated	non-palmitoylated	0
HsaArl3	C158	non-palmitoylated	0.044	non-palmitoylated				non-palmitoylated	0.145081	non-palmitoylated		non-palmitoylated	non-palmitoylated	0
HsaArl3	C174	palmitoylated	0.492	non-palmitoylated				palmitoylated	0.736027	non-palmitoylated		non-palmitoylated	non-palmitoylated	2
HsaArl4a	C30	non-palmitoylated	0.012	non-palmitoylated				non-palmitoylated	0.084649	palmitoylated	0.71565	non-palmitoylated	non-palmitoylated	1
HsaArl4a	C92	non-palmitoylated	0.046	non-palmitoylated				non-palmitoylated	0.070557	non-palmitoylated		non-palmitoylated	non-palmitoylated	0
HsaArl4a	C168	non-palmitoylated	0.148	non-palmitoylated				non-palmitoylated	0.104797	non-palmitoylated		non-palmitoylated	non-palmitoylated	0
HsaArl4c	C64	non-palmitoylated	0.036	non-palmitoylated				non-palmitoylated	0.082122	non-palmitoylated		non-palmitoylated	non-palmitoylated	0
HsaArl4c	C85	non-palmitoylated	0.064	non-palmitoylated				non-palmitoylated	0.069686	non-palmitoylated		non-palmitoylated	non-palmitoylated	0
HsaArl4c	C161	non-palmitoylated	0.056	non-palmitoylated				non-palmitoylated	0.097592	non-palmitoylated		non-palmitoylated	non-palmitoylated	0
HsaArl4d	C168	non-palmitoylated	0.174	non-palmitoylated				non-palmitoylated	0.079217	palmitoylated	0.50842	non-palmitoylated	non-palmitoylated	1
HsaArl5a	C132	non-palmitoylated	0.184	non-palmitoylated				non-palmitoylated	0.088094	non-palmitoylated		non-palmitoylated	non-palmitoylated	0
HsaArl5a	C157	non-palmitoylated	0.242	non-palmitoylated				non-palmitoylated	0.147949	palmitoylated	0.68094	non-palmitoylated	non-palmitoylated	1
HsaArl5a	C158	non-palmitoylated	0.126	non-palmitoylated				non-palmitoylated	0.173516	non-palmitoylated		non-palmitoylated	non-palmitoylated	0
HsaArl5a	C166	non-palmitoylated	0.118	non-palmitoylated				palmitoylated	0.489453	non-palmitoylated		non-palmitoylated	non-palmitoylated	1
HsaArl5b	C13	non-palmitoylated	0.3	palmitoylated	3.543	3.076	S-Palmitoylation: Cluster B	palmitoylated	0.550034	palmitoylated	0.63294	non-palmitoylated	palmitoylated	3
HsaArl5b	C132	non-palmitoylated	0.11	palmitoylated	3.119	3.076	S-Palmitoylation: Cluster B	non-palmitoylated	0.092005	palmitoylated	0.54165	non-palmitoylated	non-palmitoylated	2
HsaArl5b	C157	non-palmitoylated	0.152	palmitoylated	1.698	1.396	S-Palmitoylation: Cluster C	non-palmitoylated	0.168174	palmitoylated	0.63002	non-palmitoylated	non-palmitoylated	2
HsaArl5b	C158	non-palmitoylated	0.096	non-palmitoylated				palmitoylated	0.192876	non-palmitoylated		non-palmitoylated	non-palmitoylated	1
HsaArl5b	C166	non-palmitoylated	0.14	non-palmitoylated				palmitoylated	0.513053	non-palmitoylated		non-palmitoylated	non-palmitoylated	1
HsaArl6	C22	non-palmitoylated	0.31	palmitoylated	3.832	3.076	S-Palmitoylation: Cluster B	palmitoylated	0.245451	palmitoylated	0.59647	non-palmitoylated	palmitoylated	3
HsaArl6	C148	non-palmitoylated	0.262	non-palmitoylated				non-palmitoylated	0.077811	palmitoylated	0.57747	non-palmitoylated	non-palmitoylated	1
HsaArl6	C160	non-palmitoylated	0.05	non-palmitoylated				non-palmitoylated	0.081991	non-palmitoylated		non-palmitoylated	non-palmitoylated	0
HsaArl8a	C86	non-palmitoylated	0.056	non-palmitoylated				non-palmitoylated	0.099272	palmitoylated	0.5	non-palmitoylated	non-palmitoylated	1
HsaArl8a	C158	non-palmitoylated	0.168	non-palmitoylated				non-palmitoylated	0.126566	palmitoylated	0.69959	non-palmitoylated	non-palmitoylated	1
HsaArl8a	C159	non-palmitoylated	0.212	non-palmitoylated				non-palmitoylated	0.130644	palmitoylated	0.72446	non-palmitoylated	non-palmitoylated	1
HsaArl8a	C164	non-palmitoylated	0.108	non-palmitoylated				palmitoylated	0.223473	palmitoylated	0.53447	non-palmitoylated	non-palmitoylated	2
HsaArl8b	C86	non-palmitoylated	0.042	non-palmitoylated				non-palmitoylated	0.115206	non-palmitoylated		non-palmitoylated	non-palmitoylated	0
HsaArl8b	C158	non-palmitoylated	0.172	non-palmitoylated				non-palmitoylated	0.129027	palmitoylated	0.69959	non-palmitoylated	non-palmitoylated	1
HsaArl8b	C159	non-palmitoylated	0.21	non-palmitoylated				non-palmitoylated	0.13317	palmitoylated	0.72446	non-palmitoylated	non-palmitoylated	1
HsaArl8b	C164	non-palmitoylated	0.094	non-palmitoylated				palmitoylated	0.224675	palmitoylated	0.53447	non-palmitoylated	non-palmitoylated	2
HsaArl9	C135	non-palmitoylated	0.054	non-palmitoylated				non-palmitoylated	0.059027	palmitoylated	0.54217	non-palmitoylated	non-palmitoylated	1
HsaArl11	C148	non-palmitoylated	0.086	non-palmitoylated				non-palmitoylated	0.095601	non-palmitoylated		non-palmitoylated	non-palmitoylated	0
HsaArl11	C154	non-palmitoylated	0.062	non-palmitoylated				non-palmitoylated	0.111132	palmitoylated	0.63622	non-palmitoylated	non-palmitoylated	1
HsaArl11	C178	non-palmitoylated	0.266	palmitoylated	1.496	1.396	S-Palmitoylation: Cluster C	palmitoylated	0.324776	non-palmitoylated		non-palmitoylated	non-palmitoylated	2
HsaArl11	C180	palmitoylated	0.458	non-palmitoylated				palmitoylated	0.397367	non-palmitoylated		non-palmitoylated	non-palmitoylated	2
HsaArl13a	C8	palmitoylated	0.56	palmitoylated	23.119	1.983	S-Palmitoylation: Cluster A	palmitoylated	0.78868	non-palmitoylated		palmitoylated	palmitoylated	4
HsaArl13a	C9	palmitoylated	0.554	palmitoylated	5.688	3.076	S-Palmitoylation: Cluster B	palmitoylated	0.755192	non-palmitoylated		palmitoylated	palmitoylated	4
HsaArl13a	C11	palmitoylated	0.498	palmitoylated	2.956	1.396	S-Palmitoylation: Cluster C	palmitoylated	0.670502	palmitoylated	0.88441	palmitoylated	palmitoylated	5
HsaArl13a	C52	non-palmitoylated	0.042	non-palmitoylated				non-palmitoylated	0.100558	non-palmitoylated		non-palmitoylated	non-palmitoylated	0
HsaArl13a	C141	non-palmitoylated	0.274	non-palmitoylated				non-palmitoylated	0.14463	palmitoylated	0.61838	non-palmitoylated	non-palmitoylated	1
HsaArl13a	C158	non-palmitoylated	0.092	non-palmitoylated				non-palmitoylated	0.165986	non-palmitoylated		non-palmitoylated	non-palmitoylated	0
HsaArl13a	C160	non-palmitoylated	0.074	palmitoylated	3.465	3.076	S-Palmitoylation: Cluster B	non-palmitoylated	0.1768	non-palmitoylated		non-palmitoylated	non-palmitoylated	1
HsaArl13a	C165	non-palmitoylated	0.202	non-palmitoylated				non-palmitoylated	0.156089	palmitoylated	0.56711	non-palmitoylated	non-palmitoylated	1
HsaArl13a	C193	non-palmitoylated	0.09	non-palmitoylated				non-palmitoylated	0.085392	non-palmitoylated		non-palmitoylated	non-palmitoylated	0
HsaArl13a	C214	non-palmitoylated	0.114	non-palmitoylated				non-palmitoylated	0.077745	non-palmitoylated		non-palmitoylated	non-palmitoylated	0
HsaArl13a	C236	non-palmitoylated	0.008	non-palmitoylated				non-palmitoylated	0.100461	non-palmitoylated		non-palmitoylated	non-palmitoylated	0
HsaArl13a	C295	non-palmitoylated	0.296	non-palmitoylated				palmitoylated	0.865924	non-palmitoylated		palmitoylated	non-palmitoylated	2
HsaArl13b	C8	palmitoylated	0.866	palmitoylated	4.263	1.396	S-Palmitoylation: Cluster C	palmitoylated	0.754095	non-palmitoylated		palmitoylated	palmitoylated	4
HsaArl13b	C9	palmitoylated	0.752	palmitoylated	3.313	1.396	S-Palmitoylation: Cluster C	palmitoylated	0.723949	non-palmitoylated		palmitoylated	palmitoylated	4
HsaArl13b	C146	non-palmitoylated	0.046	non-palmitoylated				non-palmitoylated	0.08977	non-palmitoylated		palmitoylated	non-palmitoylated	1
HsaArl13b	C158	non-palmitoylated	0.104	non-palmitoylated				non-palmitoylated	0.116271	non-palmitoylated		palmitoylated	non-palmitoylated	1
HsaArl13b	C160	non-palmitoylated	0.168	non-palmitoylated				non-palmitoylated	0.121328	non-palmitoylated		palmitoylated	non-palmitoylated	1
HsaArl13b	C165	non-palmitoylated	0.186	non-palmitoylated				non-palmitoylated	0.117021	palmitoylated	0.56864	palmitoylated	non-palmitoylated	2
HsaArl13b	C287	non-palmitoylated	0.186	non-palmitoylated				non-palmitoylated	0.102234	palmitoylated	0.56459	palmitoylated	non-palmitoylated	2
HsaArl13b	C367	non-palmitoylated	0.188	non-palmitoylated				non-palmitoylated	0.115063	non-palmitoylated		palmitoylated	non-palmitoylated	1
HsaArl14	C77	non-palmitoylated	0.118	non-palmitoylated				non-palmitoylated	0.073288	non-palmitoylated		palmitoylated	non-palmitoylated	1
HsaArl14	C79	non-palmitoylated	0.076	non-palmitoylated				non-palmitoylated	0.070677	non-palmitoylated		palmitoylated	non-palmitoylated	1
HsaArl14	C146	non-palmitoylated	0.128	non-palmitoylated				non-palmitoylated	0.085071	non-palmitoylated		palmitoylated	non-palmitoylated	1
HsaArl14	C156	non-palmitoylated	0.204	palmitoylated	4.286	3.076	S-Palmitoylation: Cluster B	non-palmitoylated	0.074214	palmitoylated	0.6671	palmitoylated	palmitoylated	3
HsaArl14	C157	non-palmitoylated	0.096	palmitoylated	3.179	3.076	S-Palmitoylation: Cluster B	non-palmitoylated	0.074683	non-palmitoylated		palmitoylated	non-palmitoylated	2
HsaArl15	C17	non-palmitoylated	0.162	palmitoylated	8.475	1.983	S-Palmitoylation: Cluster A	palmitoylated	0.449349	palmitoylated	0.63039	palmitoylated	palmitoylated	4
HsaArl15	C22	non-palmitoylated	0.114	palmitoylated	6.358	3.076	S-Palmitoylation: Cluster B	palmitoylated	0.254688	palmitoylated	0.92323	palmitoylated	palmitoylated	4
HsaArl15	C23	non-palmitoylated	0.064	non-palmitoylated				palmitoylated	0.235872	palmitoylated	0.75133	palmitoylated	palmitoylated	3
HsaArl15	C37	non-palmitoylated	0.068	non-palmitoylated				non-palmitoylated	0.120544	non-palmitoylated		palmitoylated	non-palmitoylated	1
HsaArl15	C53	non-palmitoylated	0.104	non-palmitoylated				non-palmitoylated	0.106926	non-palmitoylated		palmitoylated	non-palmitoylated	1
HsaArl15	C133	non-palmitoylated	0.114	non-palmitoylated				non-palmitoylated	0.073819	palmitoylated	0.57893	palmitoylated	non-palmitoylated	2
HsaArl15	C175	non-palmitoylated	0.112	non-palmitoylated				non-palmitoylated	0.127534	non-palmitoylated		palmitoylated	non-palmitoylated	1
HsaArl16	C2	palmitoylated	0.5	palmitoylated	8.144	3.076	S-Palmitoylation: Cluster B	palmitoylated	0.899231	non-palmitoylated		palmitoylated	palmitoylated	4
HsaArl16	C62	non-palmitoylated	0.076	non-palmitoylated				non-palmitoylated	0.07697	palmitoylated	0.62229	palmitoylated	non-palmitoylated	2
HsaArl16	C74	non-palmitoylated	0.074	non-palmitoylated				non-palmitoylated	0.093014	non-palmitoylated		palmitoylated	non-palmitoylated	1
HsaArl16	C93	non-palmitoylated	0.172	non-palmitoylated				non-palmitoylated	0.102139	non-palmitoylated		palmitoylated	non-palmitoylated	1
HsaArl16	C121	non-palmitoylated	0.222	non-palmitoylated				non-palmitoylated	0.10833	non-palmitoylated		palmitoylated	non-palmitoylated	1
HsaArl16	C140	non-palmitoylated	0.014	non-palmitoylated				non-palmitoylated	0.105601	palmitoylated	0.54289	palmitoylated	non-palmitoylated	2
HsaArfrp1	C19	non-palmitoylated	0.148	non-palmitoylated				palmitoylated	0.304833	non-palmitoylated		non-palmitoylated	non-palmitoylated	1
HsaArfrp1	C93	non-palmitoylated	0.048	non-palmitoylated				non-palmitoylated	0.083903	non-palmitoylated		non-palmitoylated	non-palmitoylated	0
HsaArfrp1	C125	non-palmitoylated	0.078	non-palmitoylated				non-palmitoylated	0.065769	palmitoylated	0.62219	non-palmitoylated	non-palmitoylated	1
HsaArfrp1	C141	non-palmitoylated	0.034	non-palmitoylated				non-palmitoylated	0.061068	non-palmitoylated		non-palmitoylated	non-palmitoylated	0
HsaArfrp1	C154	non-palmitoylated	0.008	non-palmitoylated				non-palmitoylated	0.065568	non-palmitoylated		non-palmitoylated	non-palmitoylated	0
HsaArfrp1	C163	non-palmitoylated	0.096	palmitoylated	4.272	3.076	S-Palmitoylation: Cluster B	non-palmitoylated	0.068498	non-palmitoylated		non-palmitoylated	non-palmitoylated	1
HsaArfrp1	C168	non-palmitoylated	0.13	non-palmitoylated				non-palmitoylated	0.069773	non-palmitoylated		non-palmitoylated	non-palmitoylated	0
HsaArfrp1	C186	non-palmitoylated	0.144	non-palmitoylated				palmitoylated	0.386791	non-palmitoylated		non-palmitoylated	non-palmitoylated	1
HsaSar1a	C102	non-palmitoylated	0.022	non-palmitoylated				non-palmitoylated	0.071891	palmitoylated	0.84703	non-palmitoylated	non-palmitoylated	1
HsaSar1a	C178	non-palmitoylated	0.036	non-palmitoylated				palmitoylated	0.20789	palmitoylated	0.55658	non-palmitoylated	non-palmitoylated	2
HsaSar1b	C102	non-palmitoylated	0.022	non-palmitoylated				non-palmitoylated	0.08346	palmitoylated	0.86053	non-palmitoylated	non-palmitoylated	1
HsaSar1b	C178	non-palmitoylated	0.056	non-palmitoylated				palmitoylated	0.217919	palmitoylated	0.54195	non-palmitoylated	non-palmitoylated	2
HsaSRb	C73	non-palmitoylated	0.134	non-palmitoylated				non-palmitoylated	0.125381	palmitoylated	0.88315	non-palmitoylated	non-palmitoylated	1
HsaSRb	C100	non-palmitoylated	0.016	non-palmitoylated				non-palmitoylated	0.091456	non-palmitoylated		non-palmitoylated	non-palmitoylated	0
HsaSRb	C179	non-palmitoylated	0.084	non-palmitoylated				non-palmitoylated	0.084448	palmitoylated	0.58926	non-palmitoylated	non-palmitoylated	1
HsaSRb	C246	non-palmitoylated	0.204	non-palmitoylated				non-palmitoylated	0.130548	non-palmitoylated		non-palmitoylated	non-palmitoylated	0
TruArf1a	C158	non-palmitoylated	0.014	non-palmitoylated				non-palmitoylated	0.148577	non-palmitoylated		non-palmitoylated	non-palmitoylated	0
TruArf1b	C159	non-palmitoylated	0.068	non-palmitoylated				non-palmitoylated	0.147262	non-palmitoylated		non-palmitoylated	non-palmitoylated	0
TruArf1c	C100	non-palmitoylated	0.076	non-palmitoylated				non-palmitoylated	0.08821	non-palmitoylated		non-palmitoylated	non-palmitoylated	0
TruArf1c	C159	non-palmitoylated	0.012	non-palmitoylated				non-palmitoylated	0.159763	non-palmitoylated		non-palmitoylated	non-palmitoylated	0
TruArf3a	C159	non-palmitoylated	0.094	non-palmitoylated				non-palmitoylated	0.157901	non-palmitoylated		non-palmitoylated	non-palmitoylated	0
TruArf3b	C159	non-palmitoylated	0.094	non-palmitoylated				non-palmitoylated	0.157901	non-palmitoylated		non-palmitoylated	non-palmitoylated	0
TruArf5	C62	non-palmitoylated	0.07	non-palmitoylated				non-palmitoylated	0.087982	palmitoylated	0.78531	non-palmitoylated	non-palmitoylated	1
TruArf5	C159	non-palmitoylated	0.016	non-palmitoylated				non-palmitoylated	0.175269	non-palmitoylated		non-palmitoylated	non-palmitoylated	0
TruArf5b	C158	non-palmitoylated	0.096	non-palmitoylated				palmitoylated	0.236326	non-palmitoylated		non-palmitoylated	non-palmitoylated	1
TruArf6a	C90	non-palmitoylated	0.022	non-palmitoylated				non-palmitoylated	0.09189	palmitoylated	0.77167	non-palmitoylated	non-palmitoylated	1
TruArf6a	C155	non-palmitoylated	0.014	non-palmitoylated				non-palmitoylated	0.174818	non-palmitoylated		non-palmitoylated	non-palmitoylated	0
TruArf6b	C90	non-palmitoylated	0.036	non-palmitoylated				non-palmitoylated	0.09806	palmitoylated	0.77167	non-palmitoylated	non-palmitoylated	1
TruArf6b	C155	non-palmitoylated	0.032	non-palmitoylated				non-palmitoylated	0.176823	non-palmitoylated		non-palmitoylated	non-palmitoylated	0
TruArf6c	C90	non-palmitoylated	0.036	non-palmitoylated				non-palmitoylated	0.09806	palmitoylated	0.77167	non-palmitoylated	non-palmitoylated	1
TruArf6c	C155	non-palmitoylated	0.032	non-palmitoylated				non-palmitoylated	0.176823	non-palmitoylated		non-palmitoylated	non-palmitoylated	0
TruArf4L	C158	non-palmitoylated	0.066	non-palmitoylated				non-palmitoylated	0.136377	non-palmitoylated		non-palmitoylated	non-palmitoylated	0
TruTRIM23	C20	palmitoylated	0.846	non-palmitoylated				non-palmitoylated	0.172332	palmitoylated	0.82293	non-palmitoylated	non-palmitoylated	2
TruTRIM23	C37	non-palmitoylated	0.018	non-palmitoylated				non-palmitoylated	0.077759	non-palmitoylated		non-palmitoylated	non-palmitoylated	0
TruTRIM23	C40	non-palmitoylated	0.02	non-palmitoylated				non-palmitoylated	0.076516	palmitoylated	0.75862	non-palmitoylated	non-palmitoylated	1
TruTRIM23	C57	non-palmitoylated	0.356	non-palmitoylated				non-palmitoylated	0.07317	non-palmitoylated		non-palmitoylated	non-palmitoylated	0
TruTRIM23	C62	non-palmitoylated	0.34	non-palmitoylated				non-palmitoylated	0.069973	palmitoylated	0.61963	non-palmitoylated	non-palmitoylated	1
TruTRIM23	C65	non-palmitoylated	0.276	non-palmitoylated				non-palmitoylated	0.071311	non-palmitoylated		palmitoylated	non-palmitoylated	1
TruTRIM23	C78	non-palmitoylated	0.286	non-palmitoylated				non-palmitoylated	0.088802	non-palmitoylated		non-palmitoylated	non-palmitoylated	0
TruTRIM23	C133	non-palmitoylated	0.2	non-palmitoylated				non-palmitoylated	0.08166	non-palmitoylated		non-palmitoylated	non-palmitoylated	0
TruTRIM23	C145	non-palmitoylated	0.066	non-palmitoylated				non-palmitoylated	0.074074	non-palmitoylated		non-palmitoylated	non-palmitoylated	0
TruTRIM23	C148	non-palmitoylated	0.034	non-palmitoylated				non-palmitoylated	0.075949	palmitoylated	0.76517	palmitoylated	non-palmitoylated	2
TruTRIM23	C153	non-palmitoylated	0.034	non-palmitoylated				non-palmitoylated	0.077907	palmitoylated	0.53531	non-palmitoylated	non-palmitoylated	1
TruTRIM23	C156	non-palmitoylated	0.098	non-palmitoylated				non-palmitoylated	0.078039	palmitoylated	0.63328	non-palmitoylated	non-palmitoylated	1
TruTRIM23	C184	non-palmitoylated	0.05	non-palmitoylated				non-palmitoylated	0.08927	non-palmitoylated		non-palmitoylated	non-palmitoylated	0
TruTRIM23	C196	non-palmitoylated	0.174	non-palmitoylated				non-palmitoylated	0.129431	non-palmitoylated		non-palmitoylated	non-palmitoylated	0
TruTRIM23	C201	non-palmitoylated	0.104	non-palmitoylated				non-palmitoylated	0.1267	non-palmitoylated		non-palmitoylated	non-palmitoylated	0
TruTRIM23	C208	non-palmitoylated	0.22	palmitoylated	3.324	3.076	S-Palmitoylation: Cluster B	non-palmitoylated	0.127581	palmitoylated	0.713	palmitoylated	palmitoylated	3
TruTRIM23	C209	non-palmitoylated	0.272	non-palmitoylated				non-palmitoylated	0.126975	palmitoylated	0.86752	palmitoylated	non-palmitoylated	2
TruTRIM23	C211	non-palmitoylated	0.198	non-palmitoylated				non-palmitoylated	0.127287	palmitoylated	0.91574	palmitoylated	non-palmitoylated	2
TruTRIM23	C242	non-palmitoylated	0.146	non-palmitoylated				non-palmitoylated	0.08897	palmitoylated	0.68991	non-palmitoylated	non-palmitoylated	1
TruTRIM23	C293	non-palmitoylated	0.258	non-palmitoylated				non-palmitoylated	0.056648	non-palmitoylated		non-palmitoylated	non-palmitoylated	0
TruTRIM23	C306	non-palmitoylated	0.126	non-palmitoylated				non-palmitoylated	0.058332	non-palmitoylated		non-palmitoylated	non-palmitoylated	0
TruTRIM23	C345	non-palmitoylated	0.25	non-palmitoylated				non-palmitoylated	0.072728	palmitoylated	0.75477	non-palmitoylated	non-palmitoylated	1
TruTRIM23	C348	non-palmitoylated	0.18	non-palmitoylated				non-palmitoylated	0.073667	non-palmitoylated		non-palmitoylated	non-palmitoylated	0
TruTRIM23	C357	non-palmitoylated	0.174	non-palmitoylated				non-palmitoylated	0.064316	non-palmitoylated		non-palmitoylated	non-palmitoylated	0
TruTRIM23	C368	non-palmitoylated	0.04	non-palmitoylated				non-palmitoylated	0.065904	non-palmitoylated		non-palmitoylated	non-palmitoylated	0
TruTRIM23	C488	non-palmitoylated	0.034	non-palmitoylated				non-palmitoylated	0.127573	palmitoylated	0.86326	non-palmitoylated	non-palmitoylated	1
TruTRIM23	C542	palmitoylated	0.482	palmitoylated	5.469	3.076	S-Palmitoylation: Cluster B	non-palmitoylated	0.09935	palmitoylated	0.69047	non-palmitoylated	palmitoylated	3
TruTRIM23	C543	non-palmitoylated	0.214	non-palmitoylated				non-palmitoylated	0.09611	palmitoylated	0.77818	non-palmitoylated	non-palmitoylated	1
TruTRIM23	C552	non-palmitoylated	0.142	non-palmitoylated				non-palmitoylated	0.07224	non-palmitoylated		non-palmitoylated	non-palmitoylated	0
TruArl1	C58	non-palmitoylated	0.072	non-palmitoylated				non-palmitoylated	0.071359	non-palmitoylated		non-palmitoylated	non-palmitoylated	0
TruArl1	C80	non-palmitoylated	0.03	non-palmitoylated				non-palmitoylated	0.079362	non-palmitoylated		non-palmitoylated	non-palmitoylated	0
TruArl2	C102	non-palmitoylated	0.162	non-palmitoylated				non-palmitoylated	0.089767	non-palmitoylated		non-palmitoylated	non-palmitoylated	0
TruArl2	C153	non-palmitoylated	0.14	non-palmitoylated				non-palmitoylated	0.120346	palmitoylated	0.52139	non-palmitoylated	non-palmitoylated	1
TruArl2	C157	non-palmitoylated	0.292	non-palmitoylated				non-palmitoylated	0.125981	palmitoylated	0.62964	non-palmitoylated	non-palmitoylated	1
TruArl3a	C158	non-palmitoylated	0.086	non-palmitoylated				non-palmitoylated	0.144105	non-palmitoylated		non-palmitoylated	non-palmitoylated	0
TruArl3a	C174	palmitoylated	0.526	non-palmitoylated				palmitoylated	0.734533	non-palmitoylated		non-palmitoylated	non-palmitoylated	2
TruArl3b	C158	non-palmitoylated	0.128	non-palmitoylated				non-palmitoylated	0.131448	palmitoylated	0.52567	non-palmitoylated	non-palmitoylated	1
TruArl3b	C174	palmitoylated	0.496	non-palmitoylated				palmitoylated	0.710613	non-palmitoylated		non-palmitoylated	non-palmitoylated	2
TruArl3c	C163	non-palmitoylated	0.054	non-palmitoylated				non-palmitoylated	0.143601	palmitoylated	0.58675	non-palmitoylated	non-palmitoylated	1
TruArl3c	C179	palmitoylated	0.432	non-palmitoylated				palmitoylated	0.736312	non-palmitoylated		non-palmitoylated	non-palmitoylated	2
TruArl4	C93	non-palmitoylated	0.05	non-palmitoylated				non-palmitoylated	0.079218	non-palmitoylated		non-palmitoylated	non-palmitoylated	0
TruArl4	C169	non-palmitoylated	0.156	non-palmitoylated				non-palmitoylated	0.118337	non-palmitoylated		non-palmitoylated	non-palmitoylated	0
TruArl4b	C64	non-palmitoylated	0.026	non-palmitoylated				non-palmitoylated	0.08278	non-palmitoylated		non-palmitoylated	non-palmitoylated	0
TruArl4b	C85	non-palmitoylated	0.064	non-palmitoylated				non-palmitoylated	0.070419	non-palmitoylated		non-palmitoylated	non-palmitoylated	0
TruArl4b	C161	non-palmitoylated	0.032	non-palmitoylated				non-palmitoylated	0.104908	non-palmitoylated		non-palmitoylated	non-palmitoylated	0
TruArl4c	C65	non-palmitoylated	0.012	non-palmitoylated				non-palmitoylated	0.066113	non-palmitoylated		non-palmitoylated	non-palmitoylated	0
TruArl4c	C86	non-palmitoylated	0.048	non-palmitoylated				non-palmitoylated	0.064435	non-palmitoylated		non-palmitoylated	non-palmitoylated	0
TruArl4c	C162	non-palmitoylated	0.088	non-palmitoylated				non-palmitoylated	0.095215	non-palmitoylated		non-palmitoylated	non-palmitoylated	0
TruArl4L1	C71	non-palmitoylated	0.014	palmitoylated	3.887	3.076	S-Palmitoylation: Cluster B	non-palmitoylated	0.081445	palmitoylated	0.7768	non-palmitoylated	non-palmitoylated	2
TruArl4L1	C168	non-palmitoylated	0.052	non-palmitoylated				non-palmitoylated	0.083305	non-palmitoylated		non-palmitoylated	non-palmitoylated	0
TruArl4L2	C169	non-palmitoylated	0.13	non-palmitoylated				non-palmitoylated	0.062221	non-palmitoylated		non-palmitoylated	non-palmitoylated	0
TruArl5a	C132	non-palmitoylated	0.156	non-palmitoylated				non-palmitoylated	0.085105	non-palmitoylated		non-palmitoylated	non-palmitoylated	0
TruArl5a	C157	non-palmitoylated	0.136	palmitoylated	3.303	3.076	S-Palmitoylation: Cluster B	non-palmitoylated	0.143984	palmitoylated	0.68094	non-palmitoylated	non-palmitoylated	2
TruArl5a	C158	non-palmitoylated	0.076	non-palmitoylated				non-palmitoylated	0.167784	non-palmitoylated		non-palmitoylated	non-palmitoylated	0
TruArl5a	C166	non-palmitoylated	0.166	non-palmitoylated				palmitoylated	0.478187	non-palmitoylated		non-palmitoylated	non-palmitoylated	1
TruArl5b	C13	non-palmitoylated	0.296	palmitoylated	3.169	3.076	S-Palmitoylation: Cluster B	palmitoylated	0.557002	palmitoylated	0.59181	non-palmitoylated	palmitoylated	3
TruArl5b	C132	non-palmitoylated	0.09	non-palmitoylated				non-palmitoylated	0.096273	non-palmitoylated		non-palmitoylated	non-palmitoylated	0
TruArl5b	C157	non-palmitoylated	0.142	palmitoylated	1.516	1.396	S-Palmitoylation: Cluster C	non-palmitoylated	0.161057	palmitoylated	0.63002	non-palmitoylated	non-palmitoylated	2
TruArl5b	C158	non-palmitoylated	0.09	non-palmitoylated				palmitoylated	0.187347	non-palmitoylated		non-palmitoylated	non-palmitoylated	1
TruArl5b	C166	non-palmitoylated	0.144	non-palmitoylated				palmitoylated	0.483907	non-palmitoylated		non-palmitoylated	non-palmitoylated	1
TruArl5c	C82	non-palmitoylated	0.102	non-palmitoylated				non-palmitoylated	0.069387	non-palmitoylated		non-palmitoylated	non-palmitoylated	0
TruArl5c	C157	non-palmitoylated	0.196	non-palmitoylated				non-palmitoylated	0.13085	palmitoylated	0.60451	non-palmitoylated	non-palmitoylated	1
TruArl5c	C158	non-palmitoylated	0.104	non-palmitoylated				non-palmitoylated	0.149978	non-palmitoylated		non-palmitoylated	non-palmitoylated	0
TruArl6a	C21	non-palmitoylated	0.236	non-palmitoylated				palmitoylated	0.239259	non-palmitoylated		non-palmitoylated	non-palmitoylated	1
TruArl6a	C147	non-palmitoylated	0.204	non-palmitoylated				non-palmitoylated	0.071151	palmitoylated	0.58859	non-palmitoylated	non-palmitoylated	1
TruArl6a	C159	non-palmitoylated	0.074	non-palmitoylated				non-palmitoylated	0.073657	non-palmitoylated		non-palmitoylated	non-palmitoylated	0
TruArl6a	C184	non-palmitoylated	0.292	non-palmitoylated				palmitoylated	0.821805	non-palmitoylated		non-palmitoylated	non-palmitoylated	1
TruArl6b	C22	non-palmitoylated	0.312	non-palmitoylated				palmitoylated	0.235156	palmitoylated	0.54789	non-palmitoylated	non-palmitoylated	2
TruArl6b	C137	non-palmitoylated	0.124	non-palmitoylated				non-palmitoylated	0.060743	non-palmitoylated		non-palmitoylated	non-palmitoylated	0
TruArl6b	C165	non-palmitoylated	0.146	non-palmitoylated				non-palmitoylated	0.067539	palmitoylated	0.58276	non-palmitoylated	non-palmitoylated	1
TruArl6b	C177	non-palmitoylated	0.098	non-palmitoylated				non-palmitoylated	0.132203	non-palmitoylated		non-palmitoylated	non-palmitoylated	0
TruArl8a1	C86	non-palmitoylated	0.052	non-palmitoylated				non-palmitoylated	0.096969	non-palmitoylated		non-palmitoylated	non-palmitoylated	0
TruArl8a1	C158	non-palmitoylated	0.35	non-palmitoylated				non-palmitoylated	0.108173	palmitoylated	0.73481	non-palmitoylated	non-palmitoylated	1
TruArl8a1	C159	non-palmitoylated	0.338	non-palmitoylated				non-palmitoylated	0.111732	palmitoylated	0.74395	non-palmitoylated	non-palmitoylated	1
TruArl8a1	C164	non-palmitoylated	0.09	non-palmitoylated				palmitoylated	0.195645	palmitoylated	0.51569	non-palmitoylated	non-palmitoylated	2
TruArl8a2	C86	non-palmitoylated	0.034	non-palmitoylated				non-palmitoylated	0.107491	non-palmitoylated		non-palmitoylated	non-palmitoylated	0
TruArl8a2	C158	non-palmitoylated	0.166	non-palmitoylated				non-palmitoylated	0.129063	palmitoylated	0.68387	non-palmitoylated	non-palmitoylated	1
TruArl8a2	C159	non-palmitoylated	0.214	non-palmitoylated				non-palmitoylated	0.133207	palmitoylated	0.6977	non-palmitoylated	non-palmitoylated	1
TruArl8a2	C164	non-palmitoylated	0.088	non-palmitoylated				palmitoylated	0.224723	palmitoylated	0.5153	non-palmitoylated	non-palmitoylated	2
TruArl8b	C86	non-palmitoylated	0.03	non-palmitoylated				non-palmitoylated	0.100415	palmitoylated	0.5	non-palmitoylated	non-palmitoylated	1
TruArl8b	C158	non-palmitoylated	0.298	non-palmitoylated				non-palmitoylated	0.116245	palmitoylated	0.69959	non-palmitoylated	non-palmitoylated	1
TruArl8b	C159	non-palmitoylated	0.31	non-palmitoylated				non-palmitoylated	0.118151	palmitoylated	0.72446	non-palmitoylated	non-palmitoylated	1
TruArl8b	C164	non-palmitoylated	0.19	non-palmitoylated				palmitoylated	0.181576	palmitoylated	0.53447	non-palmitoylated	non-palmitoylated	2
TruArl10	C106	non-palmitoylated	0.03	non-palmitoylated				non-palmitoylated	0.075944	non-palmitoylated		non-palmitoylated	non-palmitoylated	0
TruArl10	C149	non-palmitoylated	0.17	non-palmitoylated				non-palmitoylated	0.072904	non-palmitoylated		non-palmitoylated	non-palmitoylated	0
TruArl10	C165	non-palmitoylated	0.014	non-palmitoylated				non-palmitoylated	0.066348	non-palmitoylated		non-palmitoylated	non-palmitoylated	0
TruArl11	C78	non-palmitoylated	0.022	non-palmitoylated				non-palmitoylated	0.116105	non-palmitoylated		non-palmitoylated	non-palmitoylated	0
TruArl11	C126	non-palmitoylated	0.034	non-palmitoylated				non-palmitoylated	0.132623	non-palmitoylated		non-palmitoylated	non-palmitoylated	0
TruArl11	C151	non-palmitoylated	0.104	non-palmitoylated				palmitoylated	0.223554	palmitoylated	0.53201	non-palmitoylated	non-palmitoylated	2
TruArl13a	C8	palmitoylated	0.646	palmitoylated	18.466	1.983	S-Palmitoylation: Cluster A	palmitoylated	0.761539	non-palmitoylated		palmitoylated	palmitoylated	4
TruArl13a	C9	palmitoylated	0.608	palmitoylated	4.472	3.076	S-Palmitoylation: Cluster B	palmitoylated	0.728526	non-palmitoylated		palmitoylated	palmitoylated	4
TruArl13a	C36	non-palmitoylated	0.1	non-palmitoylated				non-palmitoylated	0.105704	non-palmitoylated		non-palmitoylated	non-palmitoylated	0
TruArl13a	C56	non-palmitoylated	0.052	non-palmitoylated				non-palmitoylated	0.092043	non-palmitoylated		non-palmitoylated	non-palmitoylated	0
TruArl13a	C161	non-palmitoylated	0.202	non-palmitoylated				non-palmitoylated	0.100303	non-palmitoylated		non-palmitoylated	non-palmitoylated	0
TruArl13a	C166	non-palmitoylated	0.1	non-palmitoylated				non-palmitoylated	0.095812	palmitoylated	0.61537	non-palmitoylated	non-palmitoylated	1
TruArl13a	C199	non-palmitoylated	0.168	non-palmitoylated				non-palmitoylated	0.084521	palmitoylated	0.64753	non-palmitoylated	non-palmitoylated	1
TruArl13a	C241	non-palmitoylated	0.37	non-palmitoylated				non-palmitoylated	0.113981	non-palmitoylated		non-palmitoylated	non-palmitoylated	0
TruArl13b	C8	palmitoylated	0.858	palmitoylated	4.071	1.396	S-Palmitoylation: Cluster C	palmitoylated	0.763496	non-palmitoylated		non-palmitoylated	palmitoylated	3
TruArl13b	C9	palmitoylated	0.756	palmitoylated	3.123	1.396	S-Palmitoylation: Cluster C	palmitoylated	0.726003	non-palmitoylated		non-palmitoylated	palmitoylated	3
TruArl13b	C119	non-palmitoylated	0.078	non-palmitoylated				non-palmitoylated	0.063863	non-palmitoylated		non-palmitoylated	non-palmitoylated	0
TruArl13b	C158	non-palmitoylated	0.032	non-palmitoylated				non-palmitoylated	0.112678	non-palmitoylated		non-palmitoylated	non-palmitoylated	0
TruArl13b	C160	non-palmitoylated	0.114	non-palmitoylated				non-palmitoylated	0.114119	non-palmitoylated		non-palmitoylated	non-palmitoylated	0
TruArl13b	C165	non-palmitoylated	0.126	non-palmitoylated				non-palmitoylated	0.11529	palmitoylated	0.6021	non-palmitoylated	non-palmitoylated	1
TruArl13b	C250	non-palmitoylated	0.126	non-palmitoylated				non-palmitoylated	0.13822	non-palmitoylated		non-palmitoylated	non-palmitoylated	0
TruArl13b	C273	palmitoylated	0.47	non-palmitoylated				non-palmitoylated	0.114719	palmitoylated	0.69499	non-palmitoylated	non-palmitoylated	2
TruArl13c	C4	palmitoylated	0.532	palmitoylated	24.204	1.983	S-Palmitoylation: Cluster A	palmitoylated	0.903932	non-palmitoylated		palmitoylated	palmitoylated	4
TruArl13c	C5	non-palmitoylated	0.384	palmitoylated	2.608	1.396	S-Palmitoylation: Cluster C	palmitoylated	0.880828	non-palmitoylated		palmitoylated	palmitoylated	3
TruArl13c	C11	non-palmitoylated	0.278	non-palmitoylated				palmitoylated	0.7123	palmitoylated	0.65418	palmitoylated	palmitoylated	3
TruArl13c	C154	non-palmitoylated	0.066	non-palmitoylated				non-palmitoylated	0.083626	palmitoylated	0.51831	palmitoylated	non-palmitoylated	2
TruArl14a	C146	non-palmitoylated	0.108	palmitoylated	3.295	3.076	S-Palmitoylation: Cluster B	non-palmitoylated	0.085142	non-palmitoylated		palmitoylated	non-palmitoylated	2
TruArl14a	C156	non-palmitoylated	0.134	non-palmitoylated				non-palmitoylated	0.070677	non-palmitoylated		palmitoylated	non-palmitoylated	1
TruArl14b	C91	non-palmitoylated	0.058	non-palmitoylated				non-palmitoylated	0.095954	palmitoylated	0.87344	non-palmitoylated	non-palmitoylated	1
TruArl14b	C136	non-palmitoylated	0.098	palmitoylated	3.539	3.076	S-Palmitoylation: Cluster B	non-palmitoylated	0.115235	non-palmitoylated		non-palmitoylated	non-palmitoylated	1
TruArl14b	C145	non-palmitoylated	0.014	non-palmitoylated				non-palmitoylated	0.128892	non-palmitoylated		non-palmitoylated	non-palmitoylated	0
TruArl14b	C155	non-palmitoylated	0.074	non-palmitoylated				non-palmitoylated	0.118134	palmitoylated	0.55973	non-palmitoylated	non-palmitoylated	1
TruArl14b	C205	non-palmitoylated	0.294	palmitoylated	3.216	1.983	S-Palmitoylation: Cluster A	palmitoylated	0.877037	non-palmitoylated		palmitoylated	palmitoylated	3
TruArl15	C5	non-palmitoylated	0.372	palmitoylated	23.497	1.983	S-Palmitoylation: Cluster A	palmitoylated	0.854969	non-palmitoylated		palmitoylated	palmitoylated	3
TruArl15	C10	non-palmitoylated	0.33	palmitoylated	11.441	3.076	S-Palmitoylation: Cluster B	palmitoylated	0.698089	palmitoylated	0.91239	palmitoylated	palmitoylated	4
TruArl15	C11	non-palmitoylated	0.306	palmitoylated	1.514	1.396	S-Palmitoylation: Cluster C	palmitoylated	0.676743	palmitoylated	0.77335	palmitoylated	palmitoylated	4
TruArl15	C25	non-palmitoylated	0.054	non-palmitoylated				non-palmitoylated	0.133961	non-palmitoylated		non-palmitoylated	non-palmitoylated	0
TruArl15	C41	non-palmitoylated	0.186	non-palmitoylated				non-palmitoylated	0.097229	non-palmitoylated		non-palmitoylated	non-palmitoylated	0
TruArl15	C121	non-palmitoylated	0.154	non-palmitoylated				non-palmitoylated	0.067734	palmitoylated	0.57893	non-palmitoylated	non-palmitoylated	1
TruArl16	C8	palmitoylated	0.454	palmitoylated	8.507	3.076	S-Palmitoylation: Cluster B	palmitoylated	0.824554	non-palmitoylated		palmitoylated	palmitoylated	4
TruArl16	C10	palmitoylated	0.426	palmitoylated	2.376	1.396	S-Palmitoylation: Cluster C	palmitoylated	0.773081	palmitoylated	0.91761	palmitoylated	palmitoylated	5
TruArl16	C21	non-palmitoylated	0.16	non-palmitoylated				palmitoylated	0.346215	palmitoylated	0.62788	non-palmitoylated	non-palmitoylated	2
TruArl16	C82	non-palmitoylated	0.096	non-palmitoylated				non-palmitoylated	0.073361	palmitoylated	0.61233	non-palmitoylated	non-palmitoylated	1
TruArl16	C94	non-palmitoylated	0.144	non-palmitoylated				non-palmitoylated	0.078353	non-palmitoylated		non-palmitoylated	non-palmitoylated	0
TruArl16	C113	non-palmitoylated	0.11	non-palmitoylated				non-palmitoylated	0.083588	non-palmitoylated		non-palmitoylated	non-palmitoylated	0
TruArl16	C141	non-palmitoylated	0.138	non-palmitoylated				non-palmitoylated	0.091074	non-palmitoylated		non-palmitoylated	non-palmitoylated	0
TruArfrp1	C19	non-palmitoylated	0.158	non-palmitoylated				palmitoylated	0.304692	non-palmitoylated		non-palmitoylated	non-palmitoylated	1
TruArfrp1	C141	non-palmitoylated	0.068	non-palmitoylated				non-palmitoylated	0.106996	non-palmitoylated		non-palmitoylated	non-palmitoylated	0
TruArfrp1	C163	non-palmitoylated	0.02	non-palmitoylated				non-palmitoylated	0.080954	non-palmitoylated		non-palmitoylated	non-palmitoylated	0
TruArfrp1	C168	non-palmitoylated	0.056	non-palmitoylated				non-palmitoylated	0.081178	non-palmitoylated		non-palmitoylated	non-palmitoylated	0
TruArfrp1	C186	non-palmitoylated	0.146	non-palmitoylated				palmitoylated	0.372611	non-palmitoylated		non-palmitoylated	non-palmitoylated	1
TruSar1a	C102	non-palmitoylated	0.004	non-palmitoylated				non-palmitoylated	0.075109	palmitoylated	0.7638	non-palmitoylated	non-palmitoylated	1
TruSar1a	C178	non-palmitoylated	0.046	non-palmitoylated				palmitoylated	0.196478	palmitoylated	0.50517	non-palmitoylated	non-palmitoylated	2
TruSar1b	C102	non-palmitoylated	0.028	non-palmitoylated				non-palmitoylated	0.08332	palmitoylated	0.83767	non-palmitoylated	non-palmitoylated	1
TruSar1b	C178	non-palmitoylated	0.028	non-palmitoylated				palmitoylated	0.207084	palmitoylated	0.54195	non-palmitoylated	non-palmitoylated	2
TruSRb	C56	non-palmitoylated	0.16	non-palmitoylated				non-palmitoylated	0.126766	palmitoylated	0.62699	non-palmitoylated	non-palmitoylated	1
TruSRb	C78	non-palmitoylated	0.162	palmitoylated	1.711	1.396	S-Palmitoylation: Cluster C	non-palmitoylated	0.10869	palmitoylated	0.92015	non-palmitoylated	non-palmitoylated	2
TruSRb	C184	non-palmitoylated	0.084	non-palmitoylated				non-palmitoylated	0.067135	palmitoylated	0.68355	non-palmitoylated	non-palmitoylated	1
TruSRb	C213	non-palmitoylated	0.1	non-palmitoylated				non-palmitoylated	0.066354	palmitoylated	0.57344	non-palmitoylated	non-palmitoylated	1
TruSRb	C251	non-palmitoylated	0.176	non-palmitoylated				non-palmitoylated	0.122491	palmitoylated	0.5	non-palmitoylated	non-palmitoylated	1
CinArf1a	C159	non-palmitoylated	0.01	non-palmitoylated				non-palmitoylated	0.114859	non-palmitoylated		non-palmitoylated	non-palmitoylated	0
CinArf1b	C97	non-palmitoylated	0.012	non-palmitoylated				non-palmitoylated	0.085932	palmitoylated	0.69823	non-palmitoylated	non-palmitoylated	1
CinArf1b	C159	non-palmitoylated	0.008	non-palmitoylated				non-palmitoylated	0.144859	non-palmitoylated		non-palmitoylated	non-palmitoylated	0
CinArf1c	C32	non-palmitoylated	0.006	non-palmitoylated				non-palmitoylated	0.110071	palmitoylated	0.70178	non-palmitoylated	non-palmitoylated	1
CinArf1c	C124	non-palmitoylated	0.032	non-palmitoylated				non-palmitoylated	0.112261	non-palmitoylated		non-palmitoylated	non-palmitoylated	0
CinArf1c	C164	non-palmitoylated	0.208	palmitoylated	3.751	3.076	S-Palmitoylation: Cluster B	non-palmitoylated	0.093879	non-palmitoylated		non-palmitoylated	non-palmitoylated	1
CinArf4	C62	non-palmitoylated	0.054	non-palmitoylated				non-palmitoylated	0.095463	palmitoylated	0.79939	non-palmitoylated	non-palmitoylated	1
CinArf4	C136	non-palmitoylated	0.096	non-palmitoylated				non-palmitoylated	0.077393	non-palmitoylated		non-palmitoylated	non-palmitoylated	0
CinArf4	C159	non-palmitoylated	0.028	non-palmitoylated				non-palmitoylated	0.176306	non-palmitoylated		non-palmitoylated	non-palmitoylated	0
CinArf6	C90	non-palmitoylated	0.112	non-palmitoylated				non-palmitoylated	0.085578	palmitoylated	0.74523	non-palmitoylated	non-palmitoylated	1
CinArf6	C133	non-palmitoylated	0.222	non-palmitoylated				non-palmitoylated	0.077363	non-palmitoylated		non-palmitoylated	non-palmitoylated	0
CinArf6	C155	non-palmitoylated	0.252	palmitoylated	3.399	3.076	S-Palmitoylation: Cluster B	palmitoylated	0.201015	non-palmitoylated		non-palmitoylated	non-palmitoylated	2
CinArfX1	C5	non-palmitoylated	0.408	palmitoylated	1.956	1.396	S-Palmitoylation: Cluster C	palmitoylated	0.836218	non-palmitoylated		non-palmitoylated	non-palmitoylated	2
CinArfX1	C54	non-palmitoylated	0.03	non-palmitoylated				non-palmitoylated	0.082344	non-palmitoylated		non-palmitoylated	non-palmitoylated	0
CinArfX1	C115	non-palmitoylated	0.064	non-palmitoylated				non-palmitoylated	0.100156	non-palmitoylated		non-palmitoylated	non-palmitoylated	0
CinArfX1	C127	non-palmitoylated	0.104	non-palmitoylated				non-palmitoylated	0.101807	non-palmitoylated		non-palmitoylated	non-palmitoylated	0
CinArf1d	C159	non-palmitoylated	0.058	non-palmitoylated				non-palmitoylated	0.112259	non-palmitoylated		non-palmitoylated	non-palmitoylated	0
CinArf1d	C175	non-palmitoylated	0.112	non-palmitoylated				palmitoylated	0.703774	non-palmitoylated		non-palmitoylated	non-palmitoylated	1
CinArf1e	C152	non-palmitoylated	0.174	non-palmitoylated				non-palmitoylated	0.069352	non-palmitoylated		non-palmitoylated	non-palmitoylated	0
CinArf1e	C159	non-palmitoylated	0.078	non-palmitoylated				non-palmitoylated	0.121512	non-palmitoylated		non-palmitoylated	non-palmitoylated	0
CinArfX2	C115	non-palmitoylated	0.226	non-palmitoylated				non-palmitoylated	0.089404	palmitoylated	0.71963	non-palmitoylated	non-palmitoylated	1
CinArfX2	C155	non-palmitoylated	0.124	non-palmitoylated				non-palmitoylated	0.09094	non-palmitoylated		non-palmitoylated	non-palmitoylated	0
CinArl19a	C29	non-palmitoylated	0.028	non-palmitoylated				non-palmitoylated	0.08094	palmitoylated	0.70564	non-palmitoylated	non-palmitoylated	1
CinArl19a	C61	non-palmitoylated	0.044	non-palmitoylated				non-palmitoylated	0.074217	non-palmitoylated		non-palmitoylated	non-palmitoylated	0
CinArl19a	C162	non-palmitoylated	0.154	non-palmitoylated				non-palmitoylated	0.129709	non-palmitoylated		non-palmitoylated	non-palmitoylated	0
CinArl19b	C20	non-palmitoylated	0.162	palmitoylated	2.893	1.983	S-Palmitoylation: Cluster A	palmitoylated	0.215166	palmitoylated	0.51884	non-palmitoylated	palmitoylated	3
CinArl19b	C41	non-palmitoylated	0.01	non-palmitoylated				non-palmitoylated	0.066655	non-palmitoylated		non-palmitoylated	non-palmitoylated	0
CinArl19b	C58	non-palmitoylated	0.112	non-palmitoylated				non-palmitoylated	0.063483	non-palmitoylated		non-palmitoylated	non-palmitoylated	0
CinArl19b	C159	non-palmitoylated	0.244	non-palmitoylated				non-palmitoylated	0.073567	non-palmitoylated		non-palmitoylated	non-palmitoylated	0
CinArl19b	C160	non-palmitoylated	0.208	non-palmitoylated				non-palmitoylated	0.077143	non-palmitoylated		non-palmitoylated	non-palmitoylated	0
CinTRIM23	C32	non-palmitoylated	0.244	non-palmitoylated				non-palmitoylated	0.100842	non-palmitoylated		non-palmitoylated	non-palmitoylated	0
CinTRIM23	C35	non-palmitoylated	0.322	non-palmitoylated				non-palmitoylated	0.108721	palmitoylated	0.88634	non-palmitoylated	non-palmitoylated	1
CinTRIM23	C52	non-palmitoylated	0.098	non-palmitoylated				non-palmitoylated	0.091216	palmitoylated	0.54408	non-palmitoylated	non-palmitoylated	1
CinTRIM23	C57	non-palmitoylated	0.102	non-palmitoylated				non-palmitoylated	0.092263	palmitoylated	0.54071	non-palmitoylated	non-palmitoylated	1
CinTRIM23	C60	non-palmitoylated	0.104	non-palmitoylated				non-palmitoylated	0.0984	non-palmitoylated		palmitoylated	non-palmitoylated	1
CinTRIM23	C73	non-palmitoylated	0.09	non-palmitoylated				non-palmitoylated	0.100042	non-palmitoylated		non-palmitoylated	non-palmitoylated	0
CinTRIM23	C135	non-palmitoylated	0.18	palmitoylated	3.137	3.076	S-Palmitoylation: Cluster B	non-palmitoylated	0.142608	non-palmitoylated		non-palmitoylated	non-palmitoylated	1
CinTRIM23	C136	non-palmitoylated	0.214	non-palmitoylated				non-palmitoylated	0.14052	palmitoylated	0.72106	non-palmitoylated	non-palmitoylated	1
CinTRIM23	C148	non-palmitoylated	0.148	non-palmitoylated				non-palmitoylated	0.131711	non-palmitoylated		non-palmitoylated	non-palmitoylated	0
CinTRIM23	C151	non-palmitoylated	0.162	non-palmitoylated				non-palmitoylated	0.140131	palmitoylated	0.89667	non-palmitoylated	non-palmitoylated	1
CinTRIM23	C152	non-palmitoylated	0.22	non-palmitoylated				non-palmitoylated	0.140096	palmitoylated	0.88859	non-palmitoylated	non-palmitoylated	1
CinTRIM23	C156	non-palmitoylated	0.136	non-palmitoylated				non-palmitoylated	0.141291	palmitoylated	0.72949	non-palmitoylated	non-palmitoylated	1
CinTRIM23	C159	non-palmitoylated	0.182	non-palmitoylated				non-palmitoylated	0.133316	palmitoylated	0.71818	non-palmitoylated	non-palmitoylated	1
CinTRIM23	C187	non-palmitoylated	0.04	non-palmitoylated				non-palmitoylated	0.06465	non-palmitoylated		non-palmitoylated	non-palmitoylated	0
CinTRIM23	C199	non-palmitoylated	0.14	palmitoylated	5.278	3.076	S-Palmitoylation: Cluster B	non-palmitoylated	0.093142	non-palmitoylated		non-palmitoylated	non-palmitoylated	1
CinTRIM23	C204	non-palmitoylated	0.19	non-palmitoylated				non-palmitoylated	0.09307	non-palmitoylated		non-palmitoylated	non-palmitoylated	0
CinTRIM23	C211	non-palmitoylated	0.088	non-palmitoylated				non-palmitoylated	0.088217	palmitoylated	0.6638	palmitoylated	non-palmitoylated	2
CinTRIM23	C214	non-palmitoylated	0.084	non-palmitoylated				non-palmitoylated	0.085905	palmitoylated	0.57784	palmitoylated	non-palmitoylated	2
CinTRIM23	C296	non-palmitoylated	0.176	non-palmitoylated				non-palmitoylated	0.053001	non-palmitoylated		non-palmitoylated	non-palmitoylated	0
CinTRIM23	C302	non-palmitoylated	0.408	non-palmitoylated				non-palmitoylated	0.056165	non-palmitoylated		non-palmitoylated	non-palmitoylated	0
CinTRIM23	C351	non-palmitoylated	0.03	non-palmitoylated				non-palmitoylated	0.056465	non-palmitoylated		non-palmitoylated	non-palmitoylated	0
CinTRIM23	C360	non-palmitoylated	0.022	non-palmitoylated				non-palmitoylated	0.055226	non-palmitoylated		non-palmitoylated	non-palmitoylated	0
CinTRIM23	C493	non-palmitoylated	0.018	non-palmitoylated				non-palmitoylated	0.117792	palmitoylated	0.82915	non-palmitoylated	non-palmitoylated	1
CinTRIM23	C534	non-palmitoylated	0.25	non-palmitoylated				non-palmitoylated	0.140566	non-palmitoylated		non-palmitoylated	non-palmitoylated	0
CinTRIM23	C547	non-palmitoylated	0.318	palmitoylated	6.079	3.076	S-Palmitoylation: Cluster B	non-palmitoylated	0.124026	palmitoylated	0.6199	non-palmitoylated	non-palmitoylated	2
CinTRIM23	C548	non-palmitoylated	0.122	palmitoylated	1.974	1.396	S-Palmitoylation: Cluster C	non-palmitoylated	0.119665	palmitoylated	0.76885	non-palmitoylated	non-palmitoylated	2
CinTRIM23	C557	non-palmitoylated	0.176	non-palmitoylated				non-palmitoylated	0.099877	non-palmitoylated		non-palmitoylated	non-palmitoylated	0
CinArl1	C80	non-palmitoylated	0.038	non-palmitoylated				non-palmitoylated	0.081897	non-palmitoylated		non-palmitoylated	non-palmitoylated	0
CinArl1	C147	non-palmitoylated	0.18	non-palmitoylated				non-palmitoylated	0.085836	non-palmitoylated		non-palmitoylated	non-palmitoylated	0
CinArl2	C102	non-palmitoylated	0.124	non-palmitoylated				non-palmitoylated	0.090512	non-palmitoylated		non-palmitoylated	non-palmitoylated	0
CinArl2	C157	non-palmitoylated	0.366	non-palmitoylated				non-palmitoylated	0.115454	palmitoylated	0.61155	non-palmitoylated	non-palmitoylated	1
CinArl3	C158	non-palmitoylated	0.108	non-palmitoylated				non-palmitoylated	0.141092	non-palmitoylated		non-palmitoylated	non-palmitoylated	0
CinArl10	C68	non-palmitoylated	0.042	non-palmitoylated				non-palmitoylated	0.091466	non-palmitoylated		non-palmitoylated	non-palmitoylated	0
CinArl10	C140	non-palmitoylated	0.036	non-palmitoylated				non-palmitoylated	0.094602	palmitoylated	0.85817	non-palmitoylated	non-palmitoylated	1
CinArl10	C173	non-palmitoylated	0.02	non-palmitoylated				non-palmitoylated	0.056107	non-palmitoylated		non-palmitoylated	non-palmitoylated	0
CinArl10	C232	non-palmitoylated	0.186	non-palmitoylated				non-palmitoylated	0.100964	non-palmitoylated		non-palmitoylated	non-palmitoylated	0
CinArl10	C247	non-palmitoylated	0.118	non-palmitoylated				non-palmitoylated	0.094452	non-palmitoylated		non-palmitoylated	non-palmitoylated	0
CinArl10	C274	non-palmitoylated	0.204	non-palmitoylated				non-palmitoylated	0.089385	palmitoylated	0.60878	non-palmitoylated	non-palmitoylated	1
CinArl10	C275	non-palmitoylated	0.196	non-palmitoylated				non-palmitoylated	0.092579	palmitoylated	0.61139	non-palmitoylated	non-palmitoylated	1
CinArl5	C57	non-palmitoylated	0.046	non-palmitoylated				non-palmitoylated	0.066317	palmitoylated	0.58294	non-palmitoylated	non-palmitoylated	1
CinArl5	C84	non-palmitoylated	0.04	non-palmitoylated				non-palmitoylated	0.072846	non-palmitoylated		non-palmitoylated	non-palmitoylated	0
CinArl5	C157	non-palmitoylated	0.188	non-palmitoylated				non-palmitoylated	0.163181	palmitoylated	0.75078	non-palmitoylated	non-palmitoylated	1
CinArl5	C158	non-palmitoylated	0.066	non-palmitoylated				palmitoylated	0.18532	non-palmitoylated		non-palmitoylated	non-palmitoylated	1
CinArl5	C168	non-palmitoylated	0.078	non-palmitoylated				palmitoylated	0.578797	non-palmitoylated		non-palmitoylated	non-palmitoylated	1
CinArl6a	C22	non-palmitoylated	0.286	non-palmitoylated				palmitoylated	0.236021	non-palmitoylated		non-palmitoylated	non-palmitoylated	1
CinArl6a	C143	non-palmitoylated	0.076	non-palmitoylated				non-palmitoylated	0.087701	non-palmitoylated		non-palmitoylated	non-palmitoylated	0
CinArl6a	C160	non-palmitoylated	0.058	non-palmitoylated				non-palmitoylated	0.102332	non-palmitoylated		non-palmitoylated	non-palmitoylated	0
CinArl6b	C22	non-palmitoylated	0.176	non-palmitoylated				palmitoylated	0.226423	palmitoylated	0.64339	non-palmitoylated	non-palmitoylated	2
CinArl6b	C54	non-palmitoylated	0.026	non-palmitoylated				non-palmitoylated	0.07908	palmitoylated	0.53393	non-palmitoylated	non-palmitoylated	1
CinArl6b	C87	non-palmitoylated	0.066	non-palmitoylated				non-palmitoylated	0.088936	non-palmitoylated		non-palmitoylated	non-palmitoylated	0
CinArl6b	C144	non-palmitoylated	0.076	non-palmitoylated				non-palmitoylated	0.076432	non-palmitoylated		non-palmitoylated	non-palmitoylated	0
CinArl6b	C178	non-palmitoylated	0.004	non-palmitoylated				non-palmitoylated	0.094434	non-palmitoylated		non-palmitoylated	non-palmitoylated	0
CinArl6b	C180	non-palmitoylated	0.036	non-palmitoylated				non-palmitoylated	0.107086	palmitoylated	0.56939	non-palmitoylated	non-palmitoylated	1
CinArl8	C86	non-palmitoylated	0.05	non-palmitoylated				non-palmitoylated	0.097899	non-palmitoylated		non-palmitoylated	non-palmitoylated	0
CinArl8	C158	non-palmitoylated	0.282	non-palmitoylated				non-palmitoylated	0.128883	palmitoylated	0.74543	non-palmitoylated	non-palmitoylated	1
CinArl8	C159	non-palmitoylated	0.328	non-palmitoylated				non-palmitoylated	0.128047	palmitoylated	0.71716	non-palmitoylated	non-palmitoylated	1
CinArl8	C164	non-palmitoylated	0.122	non-palmitoylated				palmitoylated	0.203194	palmitoylated	0.53447	non-palmitoylated	non-palmitoylated	2
CinArl13	C8	non-palmitoylated	0.314	palmitoylated	3.368	1.396	S-Palmitoylation: Cluster C	palmitoylated	0.793233	non-palmitoylated		palmitoylated	palmitoylated	3
CinArl13	C36	non-palmitoylated	0.18	non-palmitoylated				non-palmitoylated	0.109895	non-palmitoylated		non-palmitoylated	non-palmitoylated	0
CinArl13	C139	non-palmitoylated	0.018	non-palmitoylated				non-palmitoylated	0.089148	non-palmitoylated		non-palmitoylated	non-palmitoylated	0
CinArl13	C153	non-palmitoylated	0.126	non-palmitoylated				non-palmitoylated	0.088154	non-palmitoylated		non-palmitoylated	non-palmitoylated	0
CinArl13	C155	non-palmitoylated	0.182	non-palmitoylated				non-palmitoylated	0.087818	palmitoylated	0.60549	non-palmitoylated	non-palmitoylated	1
CinArl13	C160	non-palmitoylated	0.172	non-palmitoylated				non-palmitoylated	0.084898	palmitoylated	0.64531	non-palmitoylated	non-palmitoylated	1
CinArl13	C315	non-palmitoylated	0.188	non-palmitoylated				non-palmitoylated	0.077775	non-palmitoylated		non-palmitoylated	non-palmitoylated	0
CinArl15	C8	non-palmitoylated	0.3	palmitoylated	9.321	3.076	S-Palmitoylation: Cluster B	palmitoylated	0.858908	non-palmitoylated		non-palmitoylated	non-palmitoylated	2
CinArl15	C9	palmitoylated	0.568	palmitoylated	15.645	1.983	S-Palmitoylation: Cluster A	palmitoylated	0.833067	non-palmitoylated		non-palmitoylated	palmitoylated	3
CinArl15	C12	non-palmitoylated	0.336	palmitoylated	3.904	3.076	S-Palmitoylation: Cluster B	palmitoylated	0.759424	palmitoylated	0.82183	palmitoylated	palmitoylated	4
CinArl15	C16	non-palmitoylated	0.292	palmitoylated	3.976	3.076	S-Palmitoylation: Cluster B	palmitoylated	0.608385	palmitoylated	0.56046	palmitoylated	palmitoylated	4
CinArl15	C17	non-palmitoylated	0.262	palmitoylated	10.367	1.983	S-Palmitoylation: Cluster A	palmitoylated	0.574898	palmitoylated	0.8303	palmitoylated	palmitoylated	4
CinArl15	C22	non-palmitoylated	0.132	non-palmitoylated				palmitoylated	0.349624	palmitoylated	0.70332	palmitoylated	palmitoylated	3
CinArl15	C24	non-palmitoylated	0.174	palmitoylated	2.643	1.396	S-Palmitoylation: Cluster C	palmitoylated	0.270041	palmitoylated	0.89587	palmitoylated	palmitoylated	4
CinArl15	C25	non-palmitoylated	0.122	palmitoylated	1.735	1.396	S-Palmitoylation: Cluster C	palmitoylated	0.228965	palmitoylated	0.63618	palmitoylated	palmitoylated	4
CinArl15	C39	non-palmitoylated	0.066	non-palmitoylated				non-palmitoylated	0.165503	palmitoylated	0.59862	non-palmitoylated	non-palmitoylated	1
CinArl15	C143	non-palmitoylated	0.06	non-palmitoylated				non-palmitoylated	0.094376	palmitoylated	0.62309	non-palmitoylated	non-palmitoylated	1
CinArl15	C178	non-palmitoylated	0.044	non-palmitoylated				non-palmitoylated	0.069403	non-palmitoylated		non-palmitoylated	non-palmitoylated	0
CinArl16	C62	non-palmitoylated	0.066	non-palmitoylated				non-palmitoylated	0.065857	non-palmitoylated		non-palmitoylated	non-palmitoylated	0
CinArl16	C161	non-palmitoylated	0.044	non-palmitoylated				palmitoylated	0.216854	non-palmitoylated		non-palmitoylated	non-palmitoylated	1
CinArl16	C171	non-palmitoylated	0.146	non-palmitoylated				palmitoylated	0.634931	non-palmitoylated		non-palmitoylated	non-palmitoylated	1
CinArl16	C176	palmitoylated	0.462	non-palmitoylated				palmitoylated	0.812725	non-palmitoylated		non-palmitoylated	non-palmitoylated	2
CinArfrp1	C19	non-palmitoylated	0.242	non-palmitoylated				palmitoylated	0.306162	non-palmitoylated		non-palmitoylated	non-palmitoylated	1
CinArfrp1	C141	non-palmitoylated	0.14	non-palmitoylated				non-palmitoylated	0.101058	non-palmitoylated		non-palmitoylated	non-palmitoylated	0
CinArfrp1	C163	non-palmitoylated	0.032	non-palmitoylated				non-palmitoylated	0.082874	non-palmitoylated		non-palmitoylated	non-palmitoylated	0
CinSar1	C116	non-palmitoylated	0.148	non-palmitoylated				non-palmitoylated	0.089567	non-palmitoylated		non-palmitoylated	non-palmitoylated	0
CinSar1	C173	non-palmitoylated	0.058	non-palmitoylated				palmitoylated	0.205606	palmitoylated	0.62078	non-palmitoylated	non-palmitoylated	2
CinArl20	C90	non-palmitoylated	0.028	non-palmitoylated				non-palmitoylated	0.115299	palmitoylated	0.8611	non-palmitoylated	non-palmitoylated	1
CinArl20	C172	non-palmitoylated	0.152	non-palmitoylated				non-palmitoylated	0.080387	non-palmitoylated		non-palmitoylated	non-palmitoylated	0
CinArl20	C241	non-palmitoylated	0.126	non-palmitoylated				non-palmitoylated	0.072967	non-palmitoylated		non-palmitoylated	non-palmitoylated	0
CinArl20	C388	non-palmitoylated	0.078	non-palmitoylated				non-palmitoylated	0.071369	non-palmitoylated		non-palmitoylated	non-palmitoylated	0
CinSRb	C5	palmitoylated	0.55	palmitoylated	17.301	3.076	S-Palmitoylation: Cluster B	palmitoylated	0.839822	non-palmitoylated		non-palmitoylated	palmitoylated	3
CinSRb	C6	non-palmitoylated	0.4	palmitoylated	18.049	1.983	S-Palmitoylation: Cluster A	palmitoylated	0.816296	non-palmitoylated		non-palmitoylated	non-palmitoylated	2
CinSRb	C171	non-palmitoylated	0.226	non-palmitoylated				non-palmitoylated	0.083608	non-palmitoylated		non-palmitoylated	non-palmitoylated	0
CinSRb	C174	non-palmitoylated	0.178	non-palmitoylated				non-palmitoylated	0.081576	palmitoylated	0.68393	non-palmitoylated	non-palmitoylated	1
CinSRb	C242	non-palmitoylated	0.082	non-palmitoylated				non-palmitoylated	0.11962	non-palmitoylated		non-palmitoylated	non-palmitoylated	0
BflArf1	C159	non-palmitoylated	0.088	non-palmitoylated				non-palmitoylated	0.130936	non-palmitoylated		non-palmitoylated	non-palmitoylated	0
BflArf4	C159	non-palmitoylated	0.024	non-palmitoylated				non-palmitoylated	0.176625	non-palmitoylated		non-palmitoylated	non-palmitoylated	0
BflArf6	C90	non-palmitoylated	0.04	non-palmitoylated				non-palmitoylated	0.095709	palmitoylated	0.77167	non-palmitoylated	non-palmitoylated	1
BflArf6	C155	non-palmitoylated	0.032	non-palmitoylated				non-palmitoylated	0.162318	palmitoylated	0.5242	non-palmitoylated	non-palmitoylated	1
BflArl20a	C119	non-palmitoylated	0.002	non-palmitoylated				non-palmitoylated	0.109161	non-palmitoylated		non-palmitoylated	non-palmitoylated	0
BflArl20b	C119	non-palmitoylated	0.036	non-palmitoylated				non-palmitoylated	0.118585	palmitoylated	0.5354	non-palmitoylated	non-palmitoylated	1
BflArl19	C141	non-palmitoylated	0.052	non-palmitoylated				non-palmitoylated	0.067367	non-palmitoylated		non-palmitoylated	non-palmitoylated	0
BflArl19	C164	non-palmitoylated	0.416	non-palmitoylated				non-palmitoylated	0.070526	non-palmitoylated		non-palmitoylated	non-palmitoylated	0
BflTRIM23	C6	non-palmitoylated	0.388	non-palmitoylated				palmitoylated	0.835515	non-palmitoylated		non-palmitoylated	non-palmitoylated	1
BflTRIM23	C9	non-palmitoylated	0.364	non-palmitoylated				palmitoylated	0.752206	non-palmitoylated		non-palmitoylated	non-palmitoylated	1
BflTRIM23	C26	non-palmitoylated	0.332	non-palmitoylated				non-palmitoylated	0.129219	non-palmitoylated		non-palmitoylated	non-palmitoylated	0
BflTRIM23	C31	non-palmitoylated	0.396	non-palmitoylated				non-palmitoylated	0.105178	palmitoylated	0.61655	non-palmitoylated	non-palmitoylated	1
BflTRIM23	C34	non-palmitoylated	0.304	non-palmitoylated				non-palmitoylated	0.100481	non-palmitoylated		palmitoylated	non-palmitoylated	1
BflTRIM23	C47	non-palmitoylated	0.188	non-palmitoylated				non-palmitoylated	0.117584	non-palmitoylated		non-palmitoylated	non-palmitoylated	0
BflTRIM23	C89	non-palmitoylated	0.096	non-palmitoylated				non-palmitoylated	0.093023	non-palmitoylated		non-palmitoylated	non-palmitoylated	0
BflTRIM23	C103	non-palmitoylated	0.056	non-palmitoylated				non-palmitoylated	0.070036	non-palmitoylated		non-palmitoylated	non-palmitoylated	0
BflTRIM23	C115	non-palmitoylated	0.15	non-palmitoylated				non-palmitoylated	0.061266	non-palmitoylated		non-palmitoylated	non-palmitoylated	0
BflTRIM23	C118	non-palmitoylated	0.154	non-palmitoylated				non-palmitoylated	0.059074	palmitoylated	0.68721	palmitoylated	non-palmitoylated	2
BflTRIM23	C123	non-palmitoylated	0.106	non-palmitoylated				non-palmitoylated	0.067933	palmitoylated	0.6295	non-palmitoylated	non-palmitoylated	1
BflTRIM23	C126	non-palmitoylated	0.044	non-palmitoylated				non-palmitoylated	0.069221	palmitoylated	0.59812	non-palmitoylated	non-palmitoylated	1
BflTRIM23	C154	non-palmitoylated	0.148	non-palmitoylated				non-palmitoylated	0.092854	non-palmitoylated		non-palmitoylated	non-palmitoylated	0
BflTRIM23	C166	non-palmitoylated	0.19	non-palmitoylated				non-palmitoylated	0.127812	non-palmitoylated		non-palmitoylated	non-palmitoylated	0
BflTRIM23	C171	non-palmitoylated	0.104	non-palmitoylated				non-palmitoylated	0.122779	non-palmitoylated		non-palmitoylated	non-palmitoylated	0
BflTRIM23	C173	non-palmitoylated	0.064	non-palmitoylated				non-palmitoylated	0.12181	palmitoylated	0.65191	non-palmitoylated	non-palmitoylated	1
BflTRIM23	C178	non-palmitoylated	0.016	non-palmitoylated				non-palmitoylated	0.122828	palmitoylated	0.60784	non-palmitoylated	non-palmitoylated	1
BflTRIM23	C181	non-palmitoylated	0.034	non-palmitoylated				non-palmitoylated	0.116115	palmitoylated	0.65048	palmitoylated	non-palmitoylated	2
BflTRIM23	C237	non-palmitoylated	0.318	non-palmitoylated				non-palmitoylated	0.073703	palmitoylated	0.56811	non-palmitoylated	non-palmitoylated	1
BflTRIM23	C295	non-palmitoylated	0.252	non-palmitoylated				non-palmitoylated	0.077826	non-palmitoylated		non-palmitoylated	non-palmitoylated	0
BflTRIM23	C315	non-palmitoylated	0.212	non-palmitoylated				non-palmitoylated	0.091171	palmitoylated	0.75566	non-palmitoylated	non-palmitoylated	1
BflTRIM23	C318	non-palmitoylated	0.198	non-palmitoylated				non-palmitoylated	0.090563	palmitoylated	0.63813	non-palmitoylated	non-palmitoylated	1
BflTRIM23	C460	non-palmitoylated	0.008	non-palmitoylated				non-palmitoylated	0.12273	palmitoylated	0.72367	non-palmitoylated	non-palmitoylated	1
BflTRIM23	C512	non-palmitoylated	0.264	palmitoylated	5.714	3.076	S-Palmitoylation: Cluster B	non-palmitoylated	0.100181	palmitoylated	0.57267	non-palmitoylated	non-palmitoylated	2
BflTRIM23	C513	non-palmitoylated	0.128	non-palmitoylated				non-palmitoylated	0.094937	palmitoylated	0.7579	non-palmitoylated	non-palmitoylated	1
BflTRIM23	C522	non-palmitoylated	0.058	non-palmitoylated				non-palmitoylated	0.087454	non-palmitoylated		non-palmitoylated	non-palmitoylated	0
BflArl1	C80	non-palmitoylated	0.036	non-palmitoylated				non-palmitoylated	0.074037	non-palmitoylated		non-palmitoylated	non-palmitoylated	0
BflArl1	C95	non-palmitoylated	0.084	non-palmitoylated				non-palmitoylated	0.085603	palmitoylated	0.59963	non-palmitoylated	non-palmitoylated	1
BflArl2	C102	non-palmitoylated	0.214	non-palmitoylated				non-palmitoylated	0.106184	non-palmitoylated		non-palmitoylated	non-palmitoylated	0
BflArl2	C157	non-palmitoylated	0.31	non-palmitoylated				non-palmitoylated	0.094879	non-palmitoylated		non-palmitoylated	non-palmitoylated	0
BflArl3	C157	non-palmitoylated	0.176	non-palmitoylated				non-palmitoylated	0.176459	palmitoylated	0.53052	non-palmitoylated	non-palmitoylated	1
BflArl10	C85	non-palmitoylated	0.372	non-palmitoylated				non-palmitoylated	0.099575	palmitoylated	0.64618	non-palmitoylated	non-palmitoylated	1
BflArl10	C91	non-palmitoylated	0.254	non-palmitoylated				non-palmitoylated	0.098635	palmitoylated	0.80257	non-palmitoylated	non-palmitoylated	1
BflArl10	C105	non-palmitoylated	0.074	palmitoylated	3.525	3.076	S-Palmitoylation: Cluster B	non-palmitoylated	0.084549	palmitoylated	0.55936	non-palmitoylated	non-palmitoylated	2
BflArl10	C198	non-palmitoylated	0.186	non-palmitoylated				non-palmitoylated	0.073306	palmitoylated	0.56579	non-palmitoylated	non-palmitoylated	1
BflArl4	C159	non-palmitoylated	0.05	non-palmitoylated				non-palmitoylated	0.07848	non-palmitoylated		non-palmitoylated	non-palmitoylated	0
BflArl4	C165	non-palmitoylated	0.104	non-palmitoylated				non-palmitoylated	0.089734	non-palmitoylated		non-palmitoylated	non-palmitoylated	0
BflArl5	C157	non-palmitoylated	0.242	non-palmitoylated				palmitoylated	0.184662	palmitoylated	0.69757	non-palmitoylated	non-palmitoylated	2
BflArl5	C158	non-palmitoylated	0.144	non-palmitoylated				palmitoylated	0.210717	non-palmitoylated		non-palmitoylated	non-palmitoylated	1
BflArl6	C22	non-palmitoylated	0.21	non-palmitoylated				palmitoylated	0.2007	palmitoylated	0.57703	non-palmitoylated	non-palmitoylated	2
BflArl6	C160	non-palmitoylated	0.06	non-palmitoylated				non-palmitoylated	0.104424	non-palmitoylated		non-palmitoylated	non-palmitoylated	0
BflArl8	C86	non-palmitoylated	0.02	non-palmitoylated				non-palmitoylated	0.084175	palmitoylated	0.54412	non-palmitoylated	non-palmitoylated	1
BflArl8	C91	non-palmitoylated	0.01	non-palmitoylated				non-palmitoylated	0.088494	palmitoylated	0.5566	non-palmitoylated	non-palmitoylated	1
BflArl8	C158	non-palmitoylated	0.174	non-palmitoylated				non-palmitoylated	0.133611	palmitoylated	0.69959	non-palmitoylated	non-palmitoylated	1
BflArl8	C159	non-palmitoylated	0.226	non-palmitoylated				non-palmitoylated	0.133686	palmitoylated	0.72446	non-palmitoylated	non-palmitoylated	1
BflArl8	C164	non-palmitoylated	0.13	non-palmitoylated				palmitoylated	0.21768	palmitoylated	0.53447	non-palmitoylated	non-palmitoylated	2
BflArl13	C8	non-palmitoylated	0.382	palmitoylated	18.473	1.983	S-Palmitoylation: Cluster A	palmitoylated	0.757071	non-palmitoylated		palmitoylated	palmitoylated	3
BflArl13	C143	non-palmitoylated	0.04	non-palmitoylated				non-palmitoylated	0.071338	non-palmitoylated		non-palmitoylated	non-palmitoylated	0
BflArl13	C157	non-palmitoylated	0.158	non-palmitoylated				non-palmitoylated	0.069199	non-palmitoylated		non-palmitoylated	non-palmitoylated	0
BflArl13	C159	non-palmitoylated	0.188	non-palmitoylated				non-palmitoylated	0.071699	non-palmitoylated		non-palmitoylated	non-palmitoylated	0
BflArl15	C2	palmitoylated	0.552	palmitoylated	10.734	3.076	S-Palmitoylation: Cluster B	palmitoylated	0.948945	non-palmitoylated		non-palmitoylated	palmitoylated	3
BflArl15	C6	non-palmitoylated	0.298	palmitoylated	17.233	1.983	S-Palmitoylation: Cluster A	palmitoylated	0.905919	non-palmitoylated		non-palmitoylated	non-palmitoylated	2
BflArl15	C13	non-palmitoylated	0.286	non-palmitoylated				palmitoylated	0.728878	palmitoylated	0.70315	palmitoylated	palmitoylated	3
BflArl15	C17	non-palmitoylated	0.248	palmitoylated	4.373	3.076	S-Palmitoylation: Cluster B	palmitoylated	0.555473	palmitoylated	0.51314	palmitoylated	palmitoylated	4
BflArl15	C21	non-palmitoylated	0.342	non-palmitoylated				palmitoylated	0.390522	palmitoylated	0.8504	palmitoylated	palmitoylated	3
BflArl15	C25	palmitoylated	0.45	non-palmitoylated				palmitoylated	0.24484	palmitoylated	0.86911	palmitoylated	palmitoylated	4
BflArl15	C26	non-palmitoylated	0.398	palmitoylated	2.904	1.396	S-Palmitoylation: Cluster C	palmitoylated	0.219447	palmitoylated	0.87485	palmitoylated	palmitoylated	4
BflArl15	C27	non-palmitoylated	0.31	palmitoylated	2.014	1.396	S-Palmitoylation: Cluster C	palmitoylated	0.195328	palmitoylated	0.83192	palmitoylated	palmitoylated	4
BflArl15	C40	non-palmitoylated	0.13	non-palmitoylated				non-palmitoylated	0.164678	palmitoylated	0.56879	non-palmitoylated	non-palmitoylated	1
BflArl15	C115	non-palmitoylated	0.058	non-palmitoylated				non-palmitoylated	0.080303	palmitoylated	0.58079	non-palmitoylated	non-palmitoylated	1
BflArl15	C169	palmitoylated	0.428	non-palmitoylated				non-palmitoylated	0.107607	non-palmitoylated		non-palmitoylated	non-palmitoylated	1
BflArl15	C179	palmitoylated	0.562	non-palmitoylated				non-palmitoylated	0.107534	non-palmitoylated		non-palmitoylated	non-palmitoylated	1
BflArl16	C2	non-palmitoylated	0.404	palmitoylated	9.466	3.076	S-Palmitoylation: Cluster B	palmitoylated	0.912855	non-palmitoylated		non-palmitoylated	non-palmitoylated	2
BflArl16	C76	non-palmitoylated	0.094	non-palmitoylated				non-palmitoylated	0.063647	non-palmitoylated		non-palmitoylated	non-palmitoylated	0
BflArl16	C141	non-palmitoylated	0.13	non-palmitoylated				non-palmitoylated	0.084444	non-palmitoylated		non-palmitoylated	non-palmitoylated	0
BflArfrp1	C19	non-palmitoylated	0.164	non-palmitoylated				palmitoylated	0.276868	non-palmitoylated		non-palmitoylated	non-palmitoylated	1
BflArfrp1	C141	non-palmitoylated	0.036	non-palmitoylated				non-palmitoylated	0.09556	non-palmitoylated		non-palmitoylated	non-palmitoylated	0
BflArfrp1	C163	non-palmitoylated	0.118	non-palmitoylated				non-palmitoylated	0.082304	non-palmitoylated		non-palmitoylated	non-palmitoylated	0
BflArfrp1	C186	non-palmitoylated	0.088	non-palmitoylated				palmitoylated	0.394735	non-palmitoylated		non-palmitoylated	non-palmitoylated	1
BflSar1a	C173	non-palmitoylated	0.102	non-palmitoylated				palmitoylated	0.185861	palmitoylated	0.58349	non-palmitoylated	non-palmitoylated	2
BflSar1b	C49	non-palmitoylated	0.132	non-palmitoylated				non-palmitoylated	0.079103	palmitoylated	0.66821	non-palmitoylated	non-palmitoylated	1
BflSar1b	C56	non-palmitoylated	0.042	non-palmitoylated				non-palmitoylated	0.068395	non-palmitoylated		non-palmitoylated	non-palmitoylated	0
BflSar1c	C96	non-palmitoylated	0.11	non-palmitoylated				non-palmitoylated	0.10081	non-palmitoylated		non-palmitoylated	non-palmitoylated	0
BflSar1c	C131	non-palmitoylated	0.1	non-palmitoylated				non-palmitoylated	0.118787	palmitoylated	0.54211	palmitoylated	non-palmitoylated	2
BflSar1c	C157	non-palmitoylated	0.07	non-palmitoylated				palmitoylated	0.24131	palmitoylated	0.59798	non-palmitoylated	non-palmitoylated	2
BflSRb	C51	non-palmitoylated	0.346	non-palmitoylated				non-palmitoylated	0.087899	palmitoylated	0.92009	non-palmitoylated	non-palmitoylated	1
BflSRb	C155	non-palmitoylated	0.128	non-palmitoylated				non-palmitoylated	0.112838	palmitoylated	0.72236	non-palmitoylated	non-palmitoylated	1
BflSRb	C223	non-palmitoylated	0.276	non-palmitoylated				palmitoylated	0.231191	non-palmitoylated		non-palmitoylated	non-palmitoylated	1
BflSRb	C225	non-palmitoylated	0.336	palmitoylated	4.306	3.076	S-Palmitoylation: Cluster B	palmitoylated	0.303814	non-palmitoylated		non-palmitoylated	non-palmitoylated	2
SpuArf1a	C159	non-palmitoylated	0.05	non-palmitoylated				non-palmitoylated	0.137164	palmitoylated	0.54035	non-palmitoylated	non-palmitoylated	1
SpuArf4	C158	non-palmitoylated	0.034	non-palmitoylated				palmitoylated	0.210839	palmitoylated	0.73504	non-palmitoylated	non-palmitoylated	2
SpuArf6	C90	non-palmitoylated	0.05	non-palmitoylated				non-palmitoylated	0.098891	palmitoylated	0.77167	non-palmitoylated	non-palmitoylated	1
SpuArf6	C155	non-palmitoylated	0.1	non-palmitoylated				palmitoylated	0.202754	non-palmitoylated		non-palmitoylated	non-palmitoylated	1
SpuArf1b	C162	non-palmitoylated	0.01	non-palmitoylated				non-palmitoylated	0.130749	non-palmitoylated		non-palmitoylated	non-palmitoylated	0
SpuArl19a	C41	non-palmitoylated	0.046	non-palmitoylated				non-palmitoylated	0.073511	non-palmitoylated		non-palmitoylated	non-palmitoylated	0
SpuArl19a	C129	non-palmitoylated	0.132	non-palmitoylated				non-palmitoylated	0.099623	palmitoylated	0.72428	non-palmitoylated	non-palmitoylated	1
SpuArf1c	C159	non-palmitoylated	0.108	non-palmitoylated				palmitoylated	0.200125	palmitoylated	0.51322	non-palmitoylated	non-palmitoylated	2
SpuArl19b	C36	non-palmitoylated	0.044	non-palmitoylated				non-palmitoylated	0.080882	non-palmitoylated		non-palmitoylated	non-palmitoylated	0
SpuArl19b	C164	non-palmitoylated	0.044	non-palmitoylated				non-palmitoylated	0.0876	non-palmitoylated		non-palmitoylated	non-palmitoylated	0
SpuArl19d	C16	non-palmitoylated	0.118	palmitoylated	4.921	1.983	S-Palmitoylation: Cluster A	palmitoylated	0.404276	palmitoylated	0.55339	non-palmitoylated	palmitoylated	3
SpuArl19d	C73	non-palmitoylated	0.024	non-palmitoylated				non-palmitoylated	0.067267	palmitoylated	0.59035	non-palmitoylated	non-palmitoylated	1
SpuArl19d	C92	non-palmitoylated	0.036	non-palmitoylated				non-palmitoylated	0.070083	non-palmitoylated		non-palmitoylated	non-palmitoylated	0
SpuArl19e	C4	non-palmitoylated	0.33	palmitoylated	23.227	1.983	S-Palmitoylation: Cluster A	palmitoylated	0.870258	non-palmitoylated		non-palmitoylated	non-palmitoylated	2
SpuArl19e	C104	non-palmitoylated	0.042	non-palmitoylated				non-palmitoylated	0.077869	non-palmitoylated		non-palmitoylated	non-palmitoylated	0
SpuArl19e	C138	non-palmitoylated	0.142	non-palmitoylated				non-palmitoylated	0.079937	non-palmitoylated		non-palmitoylated	non-palmitoylated	0
SpuTRIM23	C27	non-palmitoylated	0.036	non-palmitoylated				non-palmitoylated	0.114932	non-palmitoylated		non-palmitoylated	non-palmitoylated	0
SpuTRIM23	C30	non-palmitoylated	0.048	non-palmitoylated				non-palmitoylated	0.108224	palmitoylated	0.70999	non-palmitoylated	non-palmitoylated	1
SpuTRIM23	C47	non-palmitoylated	0.204	non-palmitoylated				non-palmitoylated	0.103932	non-palmitoylated		non-palmitoylated	non-palmitoylated	0
SpuTRIM23	C52	non-palmitoylated	0.232	non-palmitoylated				non-palmitoylated	0.089231	palmitoylated	0.69042	non-palmitoylated	non-palmitoylated	1
SpuTRIM23	C55	non-palmitoylated	0.246	non-palmitoylated				non-palmitoylated	0.09425	palmitoylated	0.5	palmitoylated	non-palmitoylated	2
SpuTRIM23	C68	non-palmitoylated	0.25	non-palmitoylated				non-palmitoylated	0.120103	non-palmitoylated		non-palmitoylated	non-palmitoylated	0
SpuTRIM23	C124	non-palmitoylated	0.164	non-palmitoylated				non-palmitoylated	0.082975	non-palmitoylated		non-palmitoylated	non-palmitoylated	0
SpuTRIM23	C136	non-palmitoylated	0.082	non-palmitoylated				non-palmitoylated	0.073716	non-palmitoylated		non-palmitoylated	non-palmitoylated	0
SpuTRIM23	C139	non-palmitoylated	0.104	non-palmitoylated				non-palmitoylated	0.076522	palmitoylated	0.53472	palmitoylated	non-palmitoylated	2
SpuTRIM23	C144	non-palmitoylated	0.068	non-palmitoylated				non-palmitoylated	0.071975	palmitoylated	0.53789	non-palmitoylated	non-palmitoylated	1
SpuTRIM23	C147	non-palmitoylated	0.1	non-palmitoylated				non-palmitoylated	0.074525	palmitoylated	0.60147	non-palmitoylated	non-palmitoylated	1
SpuTRIM23	C175	non-palmitoylated	0.038	palmitoylated	3.595	3.076	S-Palmitoylation: Cluster B	non-palmitoylated	0.070185	non-palmitoylated		non-palmitoylated	non-palmitoylated	1
SpuTRIM23	C187	non-palmitoylated	0.124	non-palmitoylated				non-palmitoylated	0.088704	non-palmitoylated		non-palmitoylated	non-palmitoylated	0
SpuTRIM23	C192	non-palmitoylated	0.04	non-palmitoylated				non-palmitoylated	0.092761	non-palmitoylated		non-palmitoylated	non-palmitoylated	0
SpuTRIM23	C199	non-palmitoylated	0.098	non-palmitoylated				non-palmitoylated	0.082434	palmitoylated	0.63665	palmitoylated	non-palmitoylated	2
SpuTRIM23	C202	non-palmitoylated	0.076	non-palmitoylated				non-palmitoylated	0.08449	palmitoylated	0.85391	palmitoylated	non-palmitoylated	2
SpuTRIM23	C339	non-palmitoylated	0.112	non-palmitoylated				non-palmitoylated	0.089812	non-palmitoylated		non-palmitoylated	non-palmitoylated	0
SpuTRIM23	C528	non-palmitoylated	0.234	palmitoylated	2.08	1.983	S-Palmitoylation: Cluster A	non-palmitoylated	0.132214	palmitoylated	0.54692	non-palmitoylated	non-palmitoylated	2
SpuTRIM23	C533	non-palmitoylated	0.35	palmitoylated	4.325	3.076	S-Palmitoylation: Cluster B	non-palmitoylated	0.125102	palmitoylated	0.58455	non-palmitoylated	non-palmitoylated	2
SpuTRIM23	C534	non-palmitoylated	0.128	non-palmitoylated				non-palmitoylated	0.121054	palmitoylated	0.7312	non-palmitoylated	non-palmitoylated	1
SpuTRIM23	C543	non-palmitoylated	0.17	non-palmitoylated				non-palmitoylated	0.098377	non-palmitoylated		non-palmitoylated	non-palmitoylated	0
SpuArl1	C80	non-palmitoylated	0.022	non-palmitoylated				non-palmitoylated	0.074102	non-palmitoylated		non-palmitoylated	non-palmitoylated	0
SpuArl1	C95	non-palmitoylated	0.072	non-palmitoylated				non-palmitoylated	0.086674	palmitoylated	0.51528	non-palmitoylated	non-palmitoylated	1
SpuArl2	C102	non-palmitoylated	0.144	non-palmitoylated				non-palmitoylated	0.108644	non-palmitoylated		non-palmitoylated	non-palmitoylated	0
SpuArl2	C157	non-palmitoylated	0.168	non-palmitoylated				non-palmitoylated	0.096549	palmitoylated	0.63807	non-palmitoylated	non-palmitoylated	1
SpuArl3a	C39	non-palmitoylated	0.192	non-palmitoylated				non-palmitoylated	0.118716	non-palmitoylated		non-palmitoylated	non-palmitoylated	0
SpuArl3a	C159	non-palmitoylated	0.114	palmitoylated	1.696	1.396	S-Palmitoylation: Cluster C	palmitoylated	0.209941	non-palmitoylated		non-palmitoylated	non-palmitoylated	2
SpuArl3b	C161	non-palmitoylated	0.086	non-palmitoylated				non-palmitoylated	0.143365	palmitoylated	0.55221	non-palmitoylated	non-palmitoylated	1
SpuArl3c	C96	non-palmitoylated	0.134	non-palmitoylated				non-palmitoylated	0.087266	palmitoylated	0.86677	non-palmitoylated	non-palmitoylated	1
SpuArl3c	C161	non-palmitoylated	0.106	non-palmitoylated				non-palmitoylated	0.101337	non-palmitoylated		non-palmitoylated	non-palmitoylated	0
SpuArl10	C75	non-palmitoylated	0.072	non-palmitoylated				non-palmitoylated	0.091453	palmitoylated	0.52303	non-palmitoylated	non-palmitoylated	1
SpuArl10	C95	non-palmitoylated	0.014	non-palmitoylated				non-palmitoylated	0.087848	non-palmitoylated		non-palmitoylated	non-palmitoylated	0
SpuArl4	C53	non-palmitoylated	0.006	non-palmitoylated				non-palmitoylated	0.078852	non-palmitoylated		non-palmitoylated	non-palmitoylated	0
SpuArl4	C161	non-palmitoylated	0.21	non-palmitoylated				non-palmitoylated	0.077839	palmitoylated	0.79726	non-palmitoylated	non-palmitoylated	1
SpuArl5	C157	non-palmitoylated	0.172	non-palmitoylated				palmitoylated	0.183643	palmitoylated	0.67828	non-palmitoylated	non-palmitoylated	2
SpuArl5	C158	non-palmitoylated	0.128	non-palmitoylated				palmitoylated	0.209595	non-palmitoylated		non-palmitoylated	non-palmitoylated	1
SpuArl6	C22	non-palmitoylated	0.16	non-palmitoylated				palmitoylated	0.1992	palmitoylated	0.54841	non-palmitoylated	non-palmitoylated	2
SpuArl6	C143	non-palmitoylated	0.024	non-palmitoylated				non-palmitoylated	0.074925	non-palmitoylated		non-palmitoylated	non-palmitoylated	0
SpuArl6	C160	non-palmitoylated	0.046	non-palmitoylated				non-palmitoylated	0.140438	palmitoylated	0.5225	non-palmitoylated	non-palmitoylated	1
SpuArl8	C86	non-palmitoylated	0.01	non-palmitoylated				non-palmitoylated	0.0884	palmitoylated	0.54412	non-palmitoylated	non-palmitoylated	1
SpuArl8	C91	non-palmitoylated	0.01	non-palmitoylated				non-palmitoylated	0.094072	palmitoylated	0.5566	non-palmitoylated	non-palmitoylated	1
SpuArl8	C158	non-palmitoylated	0.17	non-palmitoylated				non-palmitoylated	0.10479	palmitoylated	0.69959	non-palmitoylated	non-palmitoylated	1
SpuArl8	C159	non-palmitoylated	0.204	non-palmitoylated				non-palmitoylated	0.106408	palmitoylated	0.70262	non-palmitoylated	non-palmitoylated	1
SpuArl8	C164	non-palmitoylated	0.108	non-palmitoylated				non-palmitoylated	0.168889	palmitoylated	0.52855	non-palmitoylated	non-palmitoylated	1
SpuArl13	C7	palmitoylated	0.91	palmitoylated	5.417	1.396	S-Palmitoylation: Cluster C	palmitoylated	0.802917	non-palmitoylated		palmitoylated	palmitoylated	4
SpuArl13	C8	palmitoylated	0.852	palmitoylated	24.612	1.983	S-Palmitoylation: Cluster A	palmitoylated	0.760802	non-palmitoylated		palmitoylated	palmitoylated	4
SpuArl13	C107	non-palmitoylated	0.1	non-palmitoylated				non-palmitoylated	0.118295	non-palmitoylated		non-palmitoylated	non-palmitoylated	0
SpuArl13	C110	non-palmitoylated	0.112	non-palmitoylated				non-palmitoylated	0.115968	non-palmitoylated		non-palmitoylated	non-palmitoylated	0
SpuArl13	C144	non-palmitoylated	0.036	non-palmitoylated				non-palmitoylated	0.108494	non-palmitoylated		non-palmitoylated	non-palmitoylated	0
SpuArl13	C158	non-palmitoylated	0.092	non-palmitoylated				non-palmitoylated	0.09618	non-palmitoylated		non-palmitoylated	non-palmitoylated	0
SpuArl13	C160	non-palmitoylated	0.266	non-palmitoylated				non-palmitoylated	0.100106	non-palmitoylated		non-palmitoylated	non-palmitoylated	0
SpuArl13	C165	non-palmitoylated	0.142	non-palmitoylated				non-palmitoylated	0.094558	non-palmitoylated		non-palmitoylated	non-palmitoylated	0
SpuArl16	C2	non-palmitoylated	0.272	palmitoylated	8.785	3.076	S-Palmitoylation: Cluster B	palmitoylated	0.90751	non-palmitoylated		non-palmitoylated	non-palmitoylated	2
SpuArl16	C76	non-palmitoylated	0.07	non-palmitoylated				non-palmitoylated	0.061455	non-palmitoylated		non-palmitoylated	non-palmitoylated	0
SpuArl16	C95	non-palmitoylated	0.178	non-palmitoylated				non-palmitoylated	0.076055	palmitoylated	0.59286	non-palmitoylated	non-palmitoylated	1
SpuArfrp1	C163	non-palmitoylated	0.222	non-palmitoylated				non-palmitoylated	0.067452	non-palmitoylated		non-palmitoylated	non-palmitoylated	0
SpuSar1	C55	non-palmitoylated	0.072	non-palmitoylated				non-palmitoylated	0.064374	non-palmitoylated		non-palmitoylated	non-palmitoylated	0
SpuSar1	C181	non-palmitoylated	0.056	non-palmitoylated				palmitoylated	0.266289	palmitoylated	0.68059	non-palmitoylated	non-palmitoylated	2
SpuSRb	C64	non-palmitoylated	0.114	non-palmitoylated				non-palmitoylated	0.106418	palmitoylated	0.85359	non-palmitoylated	non-palmitoylated	1
SpuSRb	C170	non-palmitoylated	0.06	non-palmitoylated				non-palmitoylated	0.074165	non-palmitoylated		non-palmitoylated	non-palmitoylated	0
SpuSRb	C238	non-palmitoylated	0.166	non-palmitoylated				non-palmitoylated	0.106334	non-palmitoylated		non-palmitoylated	non-palmitoylated	0
SkoArf1	C159	non-palmitoylated	0.012	non-palmitoylated				non-palmitoylated	0.146446	palmitoylated	0.50688	non-palmitoylated	non-palmitoylated	1
SkoArf4	C159	non-palmitoylated	0.05	palmitoylated	3.74	3.076	S-Palmitoylation: Cluster B	palmitoylated	0.190024	non-palmitoylated		non-palmitoylated	non-palmitoylated	2
SkoArf6	C90	non-palmitoylated	0.036	non-palmitoylated				non-palmitoylated	0.092492	palmitoylated	0.77167	non-palmitoylated	non-palmitoylated	1
SkoArf6	C155	non-palmitoylated	0.026	non-palmitoylated				palmitoylated	0.194322	non-palmitoylated		non-palmitoylated	non-palmitoylated	1
SkoArl19	C137	non-palmitoylated	0.234	non-palmitoylated				non-palmitoylated	0.069629	non-palmitoylated		non-palmitoylated	non-palmitoylated	0
SkoTRIM23	C10	palmitoylated	0.706	palmitoylated	3.322	1.396	S-Palmitoylation: Cluster C	palmitoylated	0.627716	palmitoylated	0.91561	non-palmitoylated	palmitoylated	4
SkoTRIM23	C29	non-palmitoylated	0.154	non-palmitoylated				non-palmitoylated	0.092185	palmitoylated	0.5	non-palmitoylated	non-palmitoylated	1
SkoTRIM23	C32	non-palmitoylated	0.052	non-palmitoylated				non-palmitoylated	0.092655	palmitoylated	0.83713	non-palmitoylated	non-palmitoylated	1
SkoTRIM23	C49	non-palmitoylated	0.15	non-palmitoylated				non-palmitoylated	0.065762	palmitoylated	0.53418	non-palmitoylated	non-palmitoylated	1
SkoTRIM23	C54	non-palmitoylated	0.076	non-palmitoylated				non-palmitoylated	0.062108	palmitoylated	0.62861	non-palmitoylated	non-palmitoylated	1
SkoTRIM23	C57	non-palmitoylated	0.08	non-palmitoylated				non-palmitoylated	0.065223	palmitoylated	0.5	palmitoylated	non-palmitoylated	2
SkoTRIM23	C70	non-palmitoylated	0.05	non-palmitoylated				non-palmitoylated	0.080261	non-palmitoylated		non-palmitoylated	non-palmitoylated	0
SkoTRIM23	C123	non-palmitoylated	0.074	non-palmitoylated				non-palmitoylated	0.09329	non-palmitoylated		non-palmitoylated	non-palmitoylated	0
SkoTRIM23	C135	non-palmitoylated	0.17	non-palmitoylated				non-palmitoylated	0.07211	non-palmitoylated		non-palmitoylated	non-palmitoylated	0
SkoTRIM23	C138	non-palmitoylated	0.064	non-palmitoylated				non-palmitoylated	0.079358	palmitoylated	0.77458	non-palmitoylated	non-palmitoylated	1
SkoTRIM23	C143	non-palmitoylated	0.068	non-palmitoylated				non-palmitoylated	0.080599	palmitoylated	0.62709	non-palmitoylated	non-palmitoylated	1
SkoTRIM23	C146	non-palmitoylated	0.132	non-palmitoylated				non-palmitoylated	0.084701	palmitoylated	0.55746	non-palmitoylated	non-palmitoylated	1
SkoTRIM23	C174	non-palmitoylated	0.092	non-palmitoylated				non-palmitoylated	0.118376	non-palmitoylated		non-palmitoylated	non-palmitoylated	0
SkoTRIM23	C185	non-palmitoylated	0.306	non-palmitoylated				non-palmitoylated	0.137928	palmitoylated	0.82355	non-palmitoylated	non-palmitoylated	1
SkoTRIM23	C186	non-palmitoylated	0.374	non-palmitoylated				non-palmitoylated	0.140699	palmitoylated	0.73201	non-palmitoylated	non-palmitoylated	1
SkoTRIM23	C191	non-palmitoylated	0.184	non-palmitoylated				non-palmitoylated	0.133007	palmitoylated	0.51098	non-palmitoylated	non-palmitoylated	1
SkoTRIM23	C198	non-palmitoylated	0.152	non-palmitoylated				non-palmitoylated	0.120301	palmitoylated	0.65545	non-palmitoylated	non-palmitoylated	1
SkoTRIM23	C201	non-palmitoylated	0.256	non-palmitoylated				non-palmitoylated	0.118583	palmitoylated	0.7616	palmitoylated	non-palmitoylated	2
SkoTRIM23	C335	non-palmitoylated	0.16	non-palmitoylated				non-palmitoylated	0.07471	palmitoylated	0.57498	non-palmitoylated	non-palmitoylated	1
SkoTRIM23	C515	non-palmitoylated	0.16	non-palmitoylated				non-palmitoylated	0.126873	non-palmitoylated		non-palmitoylated	non-palmitoylated	0
SkoTRIM23	C518	non-palmitoylated	0.146	non-palmitoylated				non-palmitoylated	0.117021	palmitoylated	0.56492	non-palmitoylated	non-palmitoylated	1
SkoTRIM23	C532	palmitoylated	0.488	non-palmitoylated				non-palmitoylated	0.116267	non-palmitoylated		non-palmitoylated	non-palmitoylated	1
SkoTRIM23	C533	non-palmitoylated	0.198	non-palmitoylated				non-palmitoylated	0.111953	palmitoylated	0.78539	non-palmitoylated	non-palmitoylated	1
SkoTRIM23	C542	non-palmitoylated	0.07	non-palmitoylated				non-palmitoylated	0.094132	non-palmitoylated		non-palmitoylated	non-palmitoylated	0
SkoArl1	C80	non-palmitoylated	0.018	non-palmitoylated				non-palmitoylated	0.075258	non-palmitoylated		non-palmitoylated	non-palmitoylated	0
SkoArl1	C95	non-palmitoylated	0.078	non-palmitoylated				non-palmitoylated	0.080501	palmitoylated	0.51528	non-palmitoylated	non-palmitoylated	1
SkoArl2	C102	non-palmitoylated	0.15	non-palmitoylated				non-palmitoylated	0.102368	non-palmitoylated		non-palmitoylated	non-palmitoylated	0
SkoArl2	C155	non-palmitoylated	0.122	non-palmitoylated				non-palmitoylated	0.11709	palmitoylated	0.77848	non-palmitoylated	non-palmitoylated	1
SkoArl2	C157	non-palmitoylated	0.344	non-palmitoylated				non-palmitoylated	0.119491	palmitoylated	0.7069	non-palmitoylated	non-palmitoylated	1
SkoArl3	C158	non-palmitoylated	0.088	non-palmitoylated				non-palmitoylated	0.168774	non-palmitoylated		non-palmitoylated	non-palmitoylated	0
SkoArl3	C180	non-palmitoylated	0.258	non-palmitoylated				palmitoylated	0.90537	non-palmitoylated		non-palmitoylated	non-palmitoylated	1
SkoArl10	C30	non-palmitoylated	0.262	palmitoylated	1.865	1.396	S-Palmitoylation: Cluster C	non-palmitoylated	0.094851	palmitoylated	0.85157	palmitoylated	palmitoylated	3
SkoArl10	C78	non-palmitoylated	0.136	non-palmitoylated				non-palmitoylated	0.086241	palmitoylated	0.79216	non-palmitoylated	non-palmitoylated	1
SkoArl4	C170	non-palmitoylated	0.13	non-palmitoylated				non-palmitoylated	0.102533	non-palmitoylated		non-palmitoylated	non-palmitoylated	0
SkoArl5	C157	non-palmitoylated	0.224	non-palmitoylated				palmitoylated	0.203016	palmitoylated	0.71266	non-palmitoylated	non-palmitoylated	2
SkoArl5	C158	non-palmitoylated	0.122	non-palmitoylated				palmitoylated	0.2289	non-palmitoylated		non-palmitoylated	non-palmitoylated	1
SkoArl6	C22	non-palmitoylated	0.202	non-palmitoylated				palmitoylated	0.220293	palmitoylated	0.68497	non-palmitoylated	non-palmitoylated	2
SkoArl6	C160	non-palmitoylated	0.064	non-palmitoylated				non-palmitoylated	0.06678	non-palmitoylated		non-palmitoylated	non-palmitoylated	0
SkoArl8	C86	non-palmitoylated	0.01	non-palmitoylated				non-palmitoylated	0.090461	palmitoylated	0.54412	non-palmitoylated	non-palmitoylated	1
SkoArl8	C91	non-palmitoylated	0.012	non-palmitoylated				non-palmitoylated	0.096518	palmitoylated	0.5566	non-palmitoylated	non-palmitoylated	1
SkoArl8	C158	non-palmitoylated	0.162	non-palmitoylated				non-palmitoylated	0.149405	palmitoylated	0.74543	non-palmitoylated	non-palmitoylated	1
SkoArl8	C159	non-palmitoylated	0.208	non-palmitoylated				non-palmitoylated	0.152268	palmitoylated	0.71716	non-palmitoylated	non-palmitoylated	1
SkoArl8	C164	non-palmitoylated	0.11	non-palmitoylated				palmitoylated	0.263411	palmitoylated	0.53447	non-palmitoylated	non-palmitoylated	2
SkoArl13	C8	palmitoylated	0.524	palmitoylated	18.098	1.983	S-Palmitoylation: Cluster A	palmitoylated	0.75992	non-palmitoylated		palmitoylated	palmitoylated	4
SkoArl13	C25	non-palmitoylated	0.272	non-palmitoylated				non-palmitoylated	0.139371	palmitoylated	0.80715	non-palmitoylated	non-palmitoylated	1
SkoArl13	C144	non-palmitoylated	0.006	non-palmitoylated				non-palmitoylated	0.113811	non-palmitoylated		non-palmitoylated	non-palmitoylated	0
SkoArl13	C158	non-palmitoylated	0.178	non-palmitoylated				non-palmitoylated	0.131842	non-palmitoylated		non-palmitoylated	non-palmitoylated	0
SkoArl13	C160	non-palmitoylated	0.34	non-palmitoylated				non-palmitoylated	0.136585	non-palmitoylated		non-palmitoylated	non-palmitoylated	0
SkoArl13	C165	non-palmitoylated	0.254	non-palmitoylated				non-palmitoylated	0.13469	non-palmitoylated		non-palmitoylated	non-palmitoylated	0
SkoArl15	C11	palmitoylated	0.736	palmitoylated	7.315	3.076	S-Palmitoylation: Cluster B	palmitoylated	0.744449	palmitoylated	0.59918	palmitoylated	palmitoylated	5
SkoArl15	C12	palmitoylated	0.734	palmitoylated	1.402	1.396	S-Palmitoylation: Cluster C	palmitoylated	0.707251	palmitoylated	0.85707	non-palmitoylated	palmitoylated	4
SkoArl15	C15	palmitoylated	0.634	non-palmitoylated				palmitoylated	0.623782	palmitoylated	0.80586	non-palmitoylated	palmitoylated	3
SkoArl15	C19	non-palmitoylated	0.38	non-palmitoylated				palmitoylated	0.454398	palmitoylated	0.66	palmitoylated	palmitoylated	3
SkoArl15	C27	non-palmitoylated	0.246	palmitoylated	2.026	1.396	S-Palmitoylation: Cluster C	palmitoylated	0.186389	palmitoylated	0.89788	palmitoylated	palmitoylated	4
SkoArl15	C28	non-palmitoylated	0.274	non-palmitoylated				palmitoylated	0.187145	palmitoylated	0.75258	palmitoylated	palmitoylated	3
SkoArl15	C42	non-palmitoylated	0.166	palmitoylated	3.324	3.076	S-Palmitoylation: Cluster B	non-palmitoylated	0.143379	palmitoylated	0.65353	non-palmitoylated	non-palmitoylated	2
SkoArl15	C58	non-palmitoylated	0.182	non-palmitoylated				non-palmitoylated	0.114266	palmitoylated	0.69359	non-palmitoylated	non-palmitoylated	1
SkoArl15	C116	non-palmitoylated	0.028	non-palmitoylated				non-palmitoylated	0.095596	palmitoylated	0.62135	non-palmitoylated	non-palmitoylated	1
SkoArl15	C180	non-palmitoylated	0.172	non-palmitoylated				non-palmitoylated	0.114217	non-palmitoylated		non-palmitoylated	non-palmitoylated	0
SkoArl16	C2	palmitoylated	0.564	palmitoylated	8.358	3.076	S-Palmitoylation: Cluster B	palmitoylated	0.900249	non-palmitoylated		non-palmitoylated	palmitoylated	3
SkoArl16	C64	non-palmitoylated	0.176	non-palmitoylated				non-palmitoylated	0.083851	palmitoylated	0.57291	non-palmitoylated	non-palmitoylated	1
SkoArl16	C89	non-palmitoylated	0.276	non-palmitoylated				non-palmitoylated	0.084206	non-palmitoylated		non-palmitoylated	non-palmitoylated	0
SkoArl16	C95	non-palmitoylated	0.17	non-palmitoylated				non-palmitoylated	0.084089	palmitoylated	0.81814	non-palmitoylated	non-palmitoylated	1
SkoArl16	C123	non-palmitoylated	0.11	palmitoylated	3.784	3.076	S-Palmitoylation: Cluster B	non-palmitoylated	0.077314	non-palmitoylated		non-palmitoylated	non-palmitoylated	1
SkoArfrp1	C141	non-palmitoylated	0.164	non-palmitoylated				non-palmitoylated	0.085227	non-palmitoylated		non-palmitoylated	non-palmitoylated	0
SkoArfrp1	C163	non-palmitoylated	0.118	non-palmitoylated				non-palmitoylated	0.070357	non-palmitoylated		non-palmitoylated	non-palmitoylated	0
SkoArfrp1	C186	non-palmitoylated	0.02	non-palmitoylated				palmitoylated	0.314349	non-palmitoylated		non-palmitoylated	non-palmitoylated	1
SkoSar1	C173	non-palmitoylated	0.084	non-palmitoylated				palmitoylated	0.208453	palmitoylated	0.66503	non-palmitoylated	non-palmitoylated	2
SkoSRb	C63	non-palmitoylated	0.196	non-palmitoylated				non-palmitoylated	0.130295	palmitoylated	0.87859	non-palmitoylated	non-palmitoylated	1
SkoSRb	C128	non-palmitoylated	0.098	non-palmitoylated				non-palmitoylated	0.080048	non-palmitoylated		non-palmitoylated	non-palmitoylated	0
SkoSRb	C169	non-palmitoylated	0.022	non-palmitoylated				non-palmitoylated	0.083042	palmitoylated	0.6166	non-palmitoylated	non-palmitoylated	1
SkoSRb	C237	non-palmitoylated	0.064	non-palmitoylated				non-palmitoylated	0.120594	palmitoylated	0.54172	non-palmitoylated	non-palmitoylated	1
DmeArf1	C159	non-palmitoylated	0.014	non-palmitoylated				non-palmitoylated	0.129314	non-palmitoylated		non-palmitoylated	non-palmitoylated	0
DmeArf4	C62	non-palmitoylated	0.098	non-palmitoylated				non-palmitoylated	0.085344	palmitoylated	0.78531	non-palmitoylated	non-palmitoylated	1
DmeArf4	C159	non-palmitoylated	0.012	non-palmitoylated				non-palmitoylated	0.177928	non-palmitoylated		non-palmitoylated	non-palmitoylated	0
DmeArf6	C90	non-palmitoylated	0.036	non-palmitoylated				non-palmitoylated	0.089095	palmitoylated	0.77167	non-palmitoylated	non-palmitoylated	1
DmeArf6	C155	non-palmitoylated	0.034	non-palmitoylated				palmitoylated	0.183697	non-palmitoylated		non-palmitoylated	non-palmitoylated	1
DmeArl1	C79	non-palmitoylated	0.032	non-palmitoylated				non-palmitoylated	0.084311	non-palmitoylated		non-palmitoylated	non-palmitoylated	0
DmeArl1	C132	non-palmitoylated	0.098	non-palmitoylated				non-palmitoylated	0.084459	non-palmitoylated		non-palmitoylated	non-palmitoylated	0
DmeArl2	C102	non-palmitoylated	0.184	non-palmitoylated				non-palmitoylated	0.086972	palmitoylated	0.55878	non-palmitoylated	non-palmitoylated	1
DmeArl2	C124	non-palmitoylated	0.104	non-palmitoylated				non-palmitoylated	0.09365	palmitoylated	0.87081	non-palmitoylated	non-palmitoylated	1
DmeArl3	C94	non-palmitoylated	0	non-palmitoylated				non-palmitoylated	0.069617	palmitoylated	0.6512	non-palmitoylated	non-palmitoylated	1
DmeArl3	C158	non-palmitoylated	0.162	non-palmitoylated				palmitoylated	0.186847	non-palmitoylated		non-palmitoylated	non-palmitoylated	1
DmeArl3	C174	non-palmitoylated	0.354	non-palmitoylated				palmitoylated	0.805739	non-palmitoylated		non-palmitoylated	non-palmitoylated	1
DmeArl4	C60	non-palmitoylated	0	non-palmitoylated				non-palmitoylated	0.088745	non-palmitoylated		non-palmitoylated	non-palmitoylated	0
DmeArl4	C65	non-palmitoylated	0.01	non-palmitoylated				non-palmitoylated	0.087202	non-palmitoylated		non-palmitoylated	non-palmitoylated	0
DmeArl4	C96	non-palmitoylated	0.112	non-palmitoylated				non-palmitoylated	0.089296	non-palmitoylated		non-palmitoylated	non-palmitoylated	0
DmeArl4	C125	non-palmitoylated	0.15	non-palmitoylated				non-palmitoylated	0.08821	non-palmitoylated		non-palmitoylated	non-palmitoylated	0
DmeArl4	C146	non-palmitoylated	0.292	non-palmitoylated				non-palmitoylated	0.099742	non-palmitoylated		non-palmitoylated	non-palmitoylated	0
DmeArl4	C184	non-palmitoylated	0.072	non-palmitoylated				non-palmitoylated	0.100424	palmitoylated	0.54401	non-palmitoylated	non-palmitoylated	1
DmeArl4	C280	non-palmitoylated	0.04	non-palmitoylated				non-palmitoylated	0.094979	non-palmitoylated		non-palmitoylated	non-palmitoylated	0
DmeArl5	C157	non-palmitoylated	0.2	non-palmitoylated				non-palmitoylated	0.165731	palmitoylated	0.74745	non-palmitoylated	non-palmitoylated	1
DmeArl5	C158	non-palmitoylated	0.218	non-palmitoylated				palmitoylated	0.189736	palmitoylated	0.56117	non-palmitoylated	non-palmitoylated	2
DmeArl6	C89	non-palmitoylated	0.036	non-palmitoylated				non-palmitoylated	0.07653	non-palmitoylated		non-palmitoylated	non-palmitoylated	0
DmeArl6	C121	non-palmitoylated	0.07	non-palmitoylated				non-palmitoylated	0.084756	non-palmitoylated		non-palmitoylated	non-palmitoylated	0
DmeArl6	C162	non-palmitoylated	0.082	non-palmitoylated				non-palmitoylated	0.097096	non-palmitoylated		non-palmitoylated	non-palmitoylated	0
DmeArl8	C86	non-palmitoylated	0.044	non-palmitoylated				non-palmitoylated	0.082796	non-palmitoylated		non-palmitoylated	non-palmitoylated	0
DmeArl8	C158	non-palmitoylated	0.296	non-palmitoylated				non-palmitoylated	0.117447	palmitoylated	0.68681	non-palmitoylated	non-palmitoylated	1
DmeArl8	C159	non-palmitoylated	0.33	non-palmitoylated				non-palmitoylated	0.118884	palmitoylated	0.73954	non-palmitoylated	non-palmitoylated	1
DmeArl8	C164	non-palmitoylated	0.27	non-palmitoylated				palmitoylated	0.203898	palmitoylated	0.53447	non-palmitoylated	non-palmitoylated	2
DmeArl13	C5	non-palmitoylated	0.38	palmitoylated	8.158	3.076	S-Palmitoylation: Cluster B	palmitoylated	0.91992	non-palmitoylated		palmitoylated	palmitoylated	3
DmeArl13	C9	non-palmitoylated	0.348	palmitoylated	2.791	1.396	S-Palmitoylation: Cluster C	palmitoylated	0.854924	non-palmitoylated		palmitoylated	palmitoylated	3
DmeArl13	C11	palmitoylated	0.448	palmitoylated	4.796	1.396	S-Palmitoylation: Cluster C	palmitoylated	0.799481	palmitoylated	0.72455	palmitoylated	palmitoylated	5
DmeArl13	C12	palmitoylated	0.484	palmitoylated	8.899	3.076	S-Palmitoylation: Cluster B	palmitoylated	0.763915	palmitoylated	0.76954	palmitoylated	palmitoylated	5
DmeArl13	C13	non-palmitoylated	0.366	palmitoylated	2.265	1.396	S-Palmitoylation: Cluster C	palmitoylated	0.739935	palmitoylated	0.6455	palmitoylated	palmitoylated	4
DmeArl13	C20	non-palmitoylated	0.266	palmitoylated	2.396	1.396	S-Palmitoylation: Cluster C	palmitoylated	0.424076	palmitoylated	0.53862	palmitoylated	palmitoylated	4
DmeArl13	C21	non-palmitoylated	0.23	non-palmitoylated				palmitoylated	0.378773	palmitoylated	0.64326	palmitoylated	palmitoylated	3
DmeArl13	C68	non-palmitoylated	0.162	non-palmitoylated				non-palmitoylated	0.059172	non-palmitoylated		non-palmitoylated	non-palmitoylated	0
DmeArl13	C109	non-palmitoylated	0.262	non-palmitoylated				non-palmitoylated	0.067955	non-palmitoylated		non-palmitoylated	non-palmitoylated	0
DmeArl13	C129	non-palmitoylated	0.042	non-palmitoylated				non-palmitoylated	0.080711	palmitoylated	0.66895	non-palmitoylated	non-palmitoylated	1
DmeArl13	C169	non-palmitoylated	0.08	non-palmitoylated				non-palmitoylated	0.087663	non-palmitoylated		non-palmitoylated	non-palmitoylated	0
DmeArl13	C171	non-palmitoylated	0.036	non-palmitoylated				non-palmitoylated	0.087595	non-palmitoylated		non-palmitoylated	non-palmitoylated	0
DmeArl13	C176	non-palmitoylated	0.03	non-palmitoylated				non-palmitoylated	0.083924	palmitoylated	0.64258	non-palmitoylated	non-palmitoylated	1
DmeArl13	C192	non-palmitoylated	0.11	non-palmitoylated				non-palmitoylated	0.100312	non-palmitoylated		non-palmitoylated	non-palmitoylated	0
DmeArl16	C4	palmitoylated	0.556	palmitoylated	3.41	1.396	S-Palmitoylation: Cluster C	palmitoylated	0.853285	non-palmitoylated		non-palmitoylated	palmitoylated	3
DmeArl16	C6	palmitoylated	0.564	palmitoylated	3.103	1.396	S-Palmitoylation: Cluster C	palmitoylated	0.799567	non-palmitoylated		non-palmitoylated	palmitoylated	3
DmeArl16	C111	non-palmitoylated	0.058	non-palmitoylated				non-palmitoylated	0.063268	non-palmitoylated		non-palmitoylated	non-palmitoylated	0
DmeArlX1	C2	non-palmitoylated	0.356	palmitoylated	2.138	1.396	S-Palmitoylation: Cluster C	palmitoylated	0.903654	non-palmitoylated		non-palmitoylated	non-palmitoylated	2
DmeArlX1	C22	non-palmitoylated	0.068	non-palmitoylated				palmitoylated	0.204078	non-palmitoylated		non-palmitoylated	non-palmitoylated	1
DmeArlX1	C109	non-palmitoylated	0.338	non-palmitoylated				non-palmitoylated	0.076971	non-palmitoylated		non-palmitoylated	non-palmitoylated	0
DmeArlX1	C112	non-palmitoylated	0.25	non-palmitoylated				non-palmitoylated	0.076787	palmitoylated	0.75341	non-palmitoylated	non-palmitoylated	1
DmeArlX1	C162	non-palmitoylated	0.166	non-palmitoylated				non-palmitoylated	0.144284	non-palmitoylated		non-palmitoylated	non-palmitoylated	0
DmeArfrp1	C19	non-palmitoylated	0.286	non-palmitoylated				palmitoylated	0.245656	non-palmitoylated		non-palmitoylated	non-palmitoylated	1
DmeArfrp1	C163	non-palmitoylated	0.18	palmitoylated	5.468	3.076	S-Palmitoylation: Cluster B	non-palmitoylated	0.0827	palmitoylated	0.51109	non-palmitoylated	non-palmitoylated	2
DmeSar1	C122	non-palmitoylated	0.054	non-palmitoylated				non-palmitoylated	0.096063	non-palmitoylated		non-palmitoylated	non-palmitoylated	0
DmeSar1	C173	non-palmitoylated	0.052	non-palmitoylated				palmitoylated	0.20582	palmitoylated	0.66503	non-palmitoylated	non-palmitoylated	2
DmeSRb	C109	non-palmitoylated	0.026	non-palmitoylated				non-palmitoylated	0.074135	palmitoylated	0.56648	non-palmitoylated	non-palmitoylated	1
DmeSRb	C152	non-palmitoylated	0.112	non-palmitoylated				non-palmitoylated	0.088737	non-palmitoylated		non-palmitoylated	non-palmitoylated	0
DmeSRb	C158	non-palmitoylated	0.09	non-palmitoylated				non-palmitoylated	0.080429	palmitoylated	0.91077	non-palmitoylated	non-palmitoylated	1
DpuArf1	C159	non-palmitoylated	0.012	non-palmitoylated				non-palmitoylated	0.129803	non-palmitoylated		non-palmitoylated	non-palmitoylated	0
DpuArf4a	C62	non-palmitoylated	0.098	non-palmitoylated				non-palmitoylated	0.085344	palmitoylated	0.78531	non-palmitoylated	non-palmitoylated	1
DpuArf4a	C159	non-palmitoylated	0.01	non-palmitoylated				palmitoylated	0.201838	non-palmitoylated		non-palmitoylated	non-palmitoylated	1
DpuArf4b	C94	non-palmitoylated	0.044	non-palmitoylated				non-palmitoylated	0.079224	palmitoylated	0.55832	non-palmitoylated	non-palmitoylated	1
DpuArf6	C90	non-palmitoylated	0.04	non-palmitoylated				non-palmitoylated	0.097377	palmitoylated	0.77167	non-palmitoylated	non-palmitoylated	1
DpuArf6	C155	non-palmitoylated	0.034	non-palmitoylated				non-palmitoylated	0.179454	non-palmitoylated		non-palmitoylated	non-palmitoylated	0
DpuArl1	C79	non-palmitoylated	0.072	non-palmitoylated				non-palmitoylated	0.075179	non-palmitoylated		non-palmitoylated	non-palmitoylated	0
DpuArl2	C102	non-palmitoylated	0.108	non-palmitoylated				non-palmitoylated	0.081125	non-palmitoylated		non-palmitoylated	non-palmitoylated	0
DpuArl2	C157	non-palmitoylated	0.252	non-palmitoylated				non-palmitoylated	0.093165	palmitoylated	0.50789	non-palmitoylated	non-palmitoylated	1
DpuArl3	C158	non-palmitoylated	0.212	palmitoylated	3.243	3.076	S-Palmitoylation: Cluster B	palmitoylated	0.210029	palmitoylated	0.70859	non-palmitoylated	palmitoylated	3
DpuArl3	C159	non-palmitoylated	0.152	non-palmitoylated				palmitoylated	0.240488	palmitoylated	0.72414	non-palmitoylated	non-palmitoylated	2
DpuArl3	C161	non-palmitoylated	0.126	palmitoylated	1.994	1.396	S-Palmitoylation: Cluster C	palmitoylated	0.304358	non-palmitoylated		non-palmitoylated	non-palmitoylated	2
DpuArl3	C174	palmitoylated	0.62	non-palmitoylated				palmitoylated	0.816645	non-palmitoylated		non-palmitoylated	non-palmitoylated	2
DpuArl4	C57	non-palmitoylated	0.006	non-palmitoylated				non-palmitoylated	0.077357	non-palmitoylated		non-palmitoylated	non-palmitoylated	0
DpuArl4	C93	non-palmitoylated	0.12	non-palmitoylated				non-palmitoylated	0.079256	non-palmitoylated		non-palmitoylated	non-palmitoylated	0
DpuArl4	C169	non-palmitoylated	0.164	non-palmitoylated				non-palmitoylated	0.080003	non-palmitoylated		non-palmitoylated	non-palmitoylated	0
DpuArl5	C118	non-palmitoylated	0.038	non-palmitoylated				non-palmitoylated	0.071162	non-palmitoylated		non-palmitoylated	non-palmitoylated	0
DpuArl5	C157	non-palmitoylated	0.236	non-palmitoylated				non-palmitoylated	0.176944	palmitoylated	0.76109	non-palmitoylated	non-palmitoylated	1
DpuArl5	C158	non-palmitoylated	0.242	palmitoylated	3.855	3.076	S-Palmitoylation: Cluster B	palmitoylated	0.203489	palmitoylated	0.5839	non-palmitoylated	palmitoylated	3
DpuArl6	C87	non-palmitoylated	0.04	non-palmitoylated				non-palmitoylated	0.090078	palmitoylated	0.52006	non-palmitoylated	non-palmitoylated	1
DpuArl8	C86	non-palmitoylated	0.04	non-palmitoylated				non-palmitoylated	0.09085	non-palmitoylated		non-palmitoylated	non-palmitoylated	0
DpuArl8	C158	non-palmitoylated	0.266	non-palmitoylated				non-palmitoylated	0.107919	palmitoylated	0.69959	non-palmitoylated	non-palmitoylated	1
DpuArl8	C159	non-palmitoylated	0.294	non-palmitoylated				non-palmitoylated	0.108343	palmitoylated	0.59441	non-palmitoylated	non-palmitoylated	1
DpuArl8	C164	non-palmitoylated	0.2	non-palmitoylated				non-palmitoylated	0.168222	palmitoylated	0.52562	non-palmitoylated	non-palmitoylated	1
DpuArl13	C8	non-palmitoylated	0.396	non-palmitoylated				palmitoylated	0.781157	non-palmitoylated		palmitoylated	non-palmitoylated	2
DpuArl13	C84	non-palmitoylated	0.038	non-palmitoylated				non-palmitoylated	0.063562	non-palmitoylated		non-palmitoylated	non-palmitoylated	0
DpuArl13	C151	non-palmitoylated	0.2	non-palmitoylated				non-palmitoylated	0.078183	non-palmitoylated		non-palmitoylated	non-palmitoylated	0
DpuArl13	C160	non-palmitoylated	0.242	non-palmitoylated				non-palmitoylated	0.073132	palmitoylated	0.79464	non-palmitoylated	non-palmitoylated	1
DpuArl13	C161	non-palmitoylated	0.2	non-palmitoylated				non-palmitoylated	0.072903	palmitoylated	0.54113	non-palmitoylated	non-palmitoylated	1
DpuArl13	C236	non-palmitoylated	0.14	non-palmitoylated				non-palmitoylated	0.08686	non-palmitoylated		non-palmitoylated	non-palmitoylated	0
DpuArfrp1	C69	non-palmitoylated	0.112	non-palmitoylated				non-palmitoylated	0.087807	non-palmitoylated		non-palmitoylated	non-palmitoylated	0
DpuArfrp1	C163	non-palmitoylated	0.11	non-palmitoylated				non-palmitoylated	0.091338	non-palmitoylated		non-palmitoylated	non-palmitoylated	0
DpuArfrp1	C186	non-palmitoylated	0.158	palmitoylated	1.576	1.396	S-Palmitoylation: Cluster C	palmitoylated	0.380213	palmitoylated	0.68247	non-palmitoylated	palmitoylated	3
DpuSar1a	C122	non-palmitoylated	0.012	non-palmitoylated				non-palmitoylated	0.081555	non-palmitoylated		non-palmitoylated	non-palmitoylated	0
DpuSar1a	C172	non-palmitoylated	0.222	non-palmitoylated				palmitoylated	0.198232	palmitoylated	0.58165	non-palmitoylated	non-palmitoylated	2
DpuSar1b	C111	non-palmitoylated	0.128	non-palmitoylated				non-palmitoylated	0.075106	non-palmitoylated		non-palmitoylated	non-palmitoylated	0
DpuSar1b	C122	non-palmitoylated	0.008	non-palmitoylated				non-palmitoylated	0.074314	non-palmitoylated		non-palmitoylated	non-palmitoylated	0
DpuSar1b	C172	non-palmitoylated	0.218	non-palmitoylated				palmitoylated	0.206453	palmitoylated	0.58165	non-palmitoylated	non-palmitoylated	2
DpuSRb	C53	non-palmitoylated	0.16	non-palmitoylated				non-palmitoylated	0.141827	palmitoylated	0.84912	non-palmitoylated	non-palmitoylated	1
DpuSRb	C58	non-palmitoylated	0.17	non-palmitoylated				non-palmitoylated	0.126476	palmitoylated	0.83088	non-palmitoylated	non-palmitoylated	1
DpuSRb	C162	non-palmitoylated	0.036	non-palmitoylated				non-palmitoylated	0.080395	palmitoylated	0.70882	non-palmitoylated	non-palmitoylated	1
DpuSRb	C207	non-palmitoylated	0.05	non-palmitoylated				non-palmitoylated	0.053744	non-palmitoylated		non-palmitoylated	non-palmitoylated	0
CelArf1b	C18	non-palmitoylated	0.028	non-palmitoylated				palmitoylated	0.308824	non-palmitoylated		non-palmitoylated	non-palmitoylated	1
CelArf1b	C156	non-palmitoylated	0.208	non-palmitoylated				non-palmitoylated	0.143764	palmitoylated	0.68171	non-palmitoylated	non-palmitoylated	1
CelArf1a	C159	non-palmitoylated	0.018	non-palmitoylated				non-palmitoylated	0.142755	non-palmitoylated		non-palmitoylated	non-palmitoylated	0
CelArf4	C159	non-palmitoylated	0.01	non-palmitoylated				non-palmitoylated	0.162047	non-palmitoylated		non-palmitoylated	non-palmitoylated	0
CelArf6	C155	non-palmitoylated	0.024	non-palmitoylated				non-palmitoylated	0.162808	palmitoylated	0.51718	non-palmitoylated	non-palmitoylated	1
CelArf6	C173	non-palmitoylated	0.312	non-palmitoylated				palmitoylated	0.834116	non-palmitoylated		non-palmitoylated	non-palmitoylated	1
CelTRIM23	C6	non-palmitoylated	0.342	non-palmitoylated				palmitoylated	0.775825	non-palmitoylated		non-palmitoylated	non-palmitoylated	1
CelTRIM23	C9	palmitoylated	0.424	non-palmitoylated				palmitoylated	0.664289	non-palmitoylated		non-palmitoylated	non-palmitoylated	2
CelTRIM23	C21	non-palmitoylated	0.018	non-palmitoylated				palmitoylated	0.197119	non-palmitoylated		non-palmitoylated	non-palmitoylated	1
CelTRIM23	C28	non-palmitoylated	0.074	non-palmitoylated				non-palmitoylated	0.077163	non-palmitoylated		non-palmitoylated	non-palmitoylated	0
CelTRIM23	C33	non-palmitoylated	0.028	non-palmitoylated				non-palmitoylated	0.072039	palmitoylated	0.81848	non-palmitoylated	non-palmitoylated	1
CelTRIM23	C36	non-palmitoylated	0.004	non-palmitoylated				non-palmitoylated	0.075142	non-palmitoylated		non-palmitoylated	non-palmitoylated	0
CelTRIM23	C49	non-palmitoylated	0.05	non-palmitoylated				non-palmitoylated	0.094154	non-palmitoylated		non-palmitoylated	non-palmitoylated	0
CelTRIM23	C108	non-palmitoylated	0.1	non-palmitoylated				non-palmitoylated	0.109832	non-palmitoylated		non-palmitoylated	non-palmitoylated	0
CelTRIM23	C120	non-palmitoylated	0.082	non-palmitoylated				non-palmitoylated	0.096342	non-palmitoylated		non-palmitoylated	non-palmitoylated	0
CelTRIM23	C123	non-palmitoylated	0.03	non-palmitoylated				non-palmitoylated	0.093427	palmitoylated	0.81971	non-palmitoylated	non-palmitoylated	1
CelTRIM23	C128	non-palmitoylated	0.054	non-palmitoylated				non-palmitoylated	0.092392	palmitoylated	0.5	non-palmitoylated	non-palmitoylated	1
CelTRIM23	C131	non-palmitoylated	0.104	non-palmitoylated				non-palmitoylated	0.085609	non-palmitoylated		non-palmitoylated	non-palmitoylated	0
CelTRIM23	C159	non-palmitoylated	0.018	non-palmitoylated				non-palmitoylated	0.071623	non-palmitoylated		non-palmitoylated	non-palmitoylated	0
CelTRIM23	C171	non-palmitoylated	0.108	non-palmitoylated				non-palmitoylated	0.086817	non-palmitoylated		non-palmitoylated	non-palmitoylated	0
CelTRIM23	C176	non-palmitoylated	0.098	non-palmitoylated				non-palmitoylated	0.082482	non-palmitoylated		non-palmitoylated	non-palmitoylated	0
CelTRIM23	C184	non-palmitoylated	0.03	non-palmitoylated				non-palmitoylated	0.076424	non-palmitoylated		non-palmitoylated	non-palmitoylated	0
CelTRIM23	C187	non-palmitoylated	0.084	palmitoylated	1.688	1.396	S-Palmitoylation: Cluster C	non-palmitoylated	0.075059	palmitoylated	0.70379	palmitoylated	palmitoylated	3
CelTRIM23	C307	non-palmitoylated	0.18	non-palmitoylated				non-palmitoylated	0.093887	non-palmitoylated		non-palmitoylated	non-palmitoylated	0
CelTRIM23	C474	non-palmitoylated	0.252	non-palmitoylated				non-palmitoylated	0.076836	palmitoylated	0.57811	non-palmitoylated	non-palmitoylated	1
CelTRIM23	C510	non-palmitoylated	0.206	non-palmitoylated				non-palmitoylated	0.079502	non-palmitoylated		non-palmitoylated	non-palmitoylated	0
CelTRIM23	C511	non-palmitoylated	0.108	non-palmitoylated				non-palmitoylated	0.0819	palmitoylated	0.50682	non-palmitoylated	non-palmitoylated	1
CelTRIM23	C529	non-palmitoylated	0.236	non-palmitoylated				palmitoylated	0.59161	palmitoylated	0.63016	non-palmitoylated	non-palmitoylated	2
CelTRIM23	C537	palmitoylated	0.492	non-palmitoylated				palmitoylated	0.853954	non-palmitoylated		non-palmitoylated	non-palmitoylated	2
CelArl1	C79	non-palmitoylated	0.046	non-palmitoylated				non-palmitoylated	0.081774	non-palmitoylated		non-palmitoylated	non-palmitoylated	0
CelArl1	C132	non-palmitoylated	0.166	non-palmitoylated				non-palmitoylated	0.089785	non-palmitoylated		non-palmitoylated	non-palmitoylated	0
CelArl2	C102	non-palmitoylated	0.102	non-palmitoylated				non-palmitoylated	0.128389	non-palmitoylated		non-palmitoylated	non-palmitoylated	0
CelArl2	C157	non-palmitoylated	0.254	palmitoylated	2.719	1.396	S-Palmitoylation: Cluster C	non-palmitoylated	0.070949	palmitoylated	0.70131	non-palmitoylated	non-palmitoylated	2
CelArl2	C158	non-palmitoylated	0.196	non-palmitoylated				non-palmitoylated	0.077477	palmitoylated	0.63264	non-palmitoylated	non-palmitoylated	1
CelArl2	C173	non-palmitoylated	0.196	non-palmitoylated				palmitoylated	0.494982	non-palmitoylated		non-palmitoylated	non-palmitoylated	1
CelArl3	C159	non-palmitoylated	0.07	non-palmitoylated				non-palmitoylated	0.102429	palmitoylated	0.66567	non-palmitoylated	non-palmitoylated	1
CelArl5	C159	non-palmitoylated	0.19	palmitoylated	4.028	3.076	S-Palmitoylation: Cluster B	palmitoylated	0.251843	palmitoylated	0.55964	non-palmitoylated	palmitoylated	3
CelArl5	C160	non-palmitoylated	0.132	non-palmitoylated				palmitoylated	0.292306	non-palmitoylated		non-palmitoylated	non-palmitoylated	1
CelArl6	C163	non-palmitoylated	0.066	non-palmitoylated				non-palmitoylated	0.079605	non-palmitoylated		non-palmitoylated	non-palmitoylated	0
CelArl8	C86	non-palmitoylated	0.066	non-palmitoylated				non-palmitoylated	0.092994	palmitoylated	0.5	non-palmitoylated	non-palmitoylated	1
CelArl8	C158	non-palmitoylated	0.158	non-palmitoylated				non-palmitoylated	0.13427	palmitoylated	0.65949	non-palmitoylated	non-palmitoylated	1
CelArl8	C159	non-palmitoylated	0.206	non-palmitoylated				non-palmitoylated	0.136708	palmitoylated	0.72182	non-palmitoylated	non-palmitoylated	1
CelArl8	C164	non-palmitoylated	0.134	non-palmitoylated				palmitoylated	0.240127	palmitoylated	0.52855	non-palmitoylated	non-palmitoylated	2
CelArl13	C12	non-palmitoylated	0.308	palmitoylated	4.407	1.396	S-Palmitoylation: Cluster C	palmitoylated	0.660397	palmitoylated	0.72754	palmitoylated	palmitoylated	4
CelArl13	C13	non-palmitoylated	0.412	palmitoylated	4.565	1.396	S-Palmitoylation: Cluster C	palmitoylated	0.613885	palmitoylated	0.85438	palmitoylated	palmitoylated	4
CelArl13	C14	non-palmitoylated	0.376	palmitoylated	5.937	3.076	S-Palmitoylation: Cluster B	palmitoylated	0.573547	palmitoylated	0.88834	palmitoylated	palmitoylated	4
CelArl13	C15	non-palmitoylated	0.2	non-palmitoylated				palmitoylated	0.53334	palmitoylated	0.95212	palmitoylated	palmitoylated	3
CelArl13	C29	non-palmitoylated	0.022	non-palmitoylated				non-palmitoylated	0.125287	non-palmitoylated		non-palmitoylated	non-palmitoylated	0
CelArl13	C313	non-palmitoylated	0.032	non-palmitoylated				non-palmitoylated	0.066063	non-palmitoylated		non-palmitoylated	non-palmitoylated	0
CelArfrp1	C70	non-palmitoylated	0.018	non-palmitoylated				non-palmitoylated	0.104307	palmitoylated	0.58783	non-palmitoylated	non-palmitoylated	1
CelArfrp1	C176	non-palmitoylated	0.134	non-palmitoylated				palmitoylated	0.354882	non-palmitoylated		non-palmitoylated	non-palmitoylated	1
CelSar1	C153	non-palmitoylated	0.118	non-palmitoylated				non-palmitoylated	0.07625	non-palmitoylated		non-palmitoylated	non-palmitoylated	0
CelSar1	C174	non-palmitoylated	0.102	non-palmitoylated				palmitoylated	0.186735	palmitoylated	0.66747	non-palmitoylated	non-palmitoylated	2
CelSRb	C49	non-palmitoylated	0.14	non-palmitoylated				non-palmitoylated	0.099225	palmitoylated	0.53715	non-palmitoylated	non-palmitoylated	1
CelSRb	C154	non-palmitoylated	0.068	non-palmitoylated				non-palmitoylated	0.085138	palmitoylated	0.57683	non-palmitoylated	non-palmitoylated	1
AdaArf1a	C159	non-palmitoylated	0.052	non-palmitoylated				non-palmitoylated	0.155076	palmitoylated	0.52161	non-palmitoylated	non-palmitoylated	1
AdaArf1b	C159	non-palmitoylated	0.052	non-palmitoylated				non-palmitoylated	0.155076	palmitoylated	0.52161	non-palmitoylated	non-palmitoylated	1
AdaArf1c1	C156	non-palmitoylated	0.078	non-palmitoylated				palmitoylated	0.287845	non-palmitoylated		non-palmitoylated	non-palmitoylated	1
AdaArf1c2	C156	non-palmitoylated	0.052	non-palmitoylated				palmitoylated	0.294894	non-palmitoylated		non-palmitoylated	non-palmitoylated	1
AdaArf1d	C159	non-palmitoylated	0.016	non-palmitoylated				non-palmitoylated	0.145223	non-palmitoylated		non-palmitoylated	non-palmitoylated	0
AdaArlX4a	C6	palmitoylated	0.472	palmitoylated	22.982	1.983	S-Palmitoylation: Cluster A	palmitoylated	0.813585	non-palmitoylated		non-palmitoylated	palmitoylated	3
AdaArlX4a	C17	non-palmitoylated	0.4	non-palmitoylated				palmitoylated	0.384137	non-palmitoylated		non-palmitoylated	non-palmitoylated	1
AdaArlX4a	C110	non-palmitoylated	0.18	non-palmitoylated				non-palmitoylated	0.104385	non-palmitoylated		non-palmitoylated	non-palmitoylated	0
AdaArlX4a	C165	non-palmitoylated	0.048	non-palmitoylated				non-palmitoylated	0.137913	non-palmitoylated		non-palmitoylated	non-palmitoylated	0
AdaArlX4b	C6	non-palmitoylated	0.372	palmitoylated	21.006	1.983	S-Palmitoylation: Cluster A	palmitoylated	0.806841	non-palmitoylated		palmitoylated	palmitoylated	3
AdaArlX4b	C164	non-palmitoylated	0.044	non-palmitoylated				non-palmitoylated	0.136501	non-palmitoylated		palmitoylated	non-palmitoylated	1
AdaArl20c	C2	palmitoylated	0.506	palmitoylated	21.466	1.983	S-Palmitoylation: Cluster A	palmitoylated	0.882232	non-palmitoylated		non-palmitoylated	palmitoylated	3
AdaArf6a1	C121	non-palmitoylated	0.204	non-palmitoylated				non-palmitoylated	0.115237	palmitoylated	0.73972	palmitoylated	non-palmitoylated	2
AdaArf6a1	C153	non-palmitoylated	0.184	non-palmitoylated				palmitoylated	0.205437	non-palmitoylated		palmitoylated	non-palmitoylated	2
AdaArf6a1	C172	palmitoylated	0.522	non-palmitoylated				palmitoylated	0.889609	non-palmitoylated		palmitoylated	palmitoylated	3
AdaArf6a2	C121	non-palmitoylated	0.202	non-palmitoylated				non-palmitoylated	0.107279	palmitoylated	0.73449	palmitoylated	non-palmitoylated	2
AdaArf6a2	C153	non-palmitoylated	0.184	non-palmitoylated				palmitoylated	0.205437	non-palmitoylated		palmitoylated	non-palmitoylated	2
AdaArf6a2	C172	palmitoylated	0.522	non-palmitoylated				palmitoylated	0.889609	non-palmitoylated		palmitoylated	palmitoylated	3
AdaArf6b	C91	non-palmitoylated	0.06	non-palmitoylated				non-palmitoylated	0.082092	palmitoylated	0.72326	non-palmitoylated	non-palmitoylated	1
AdaArf6b	C121	non-palmitoylated	0.176	non-palmitoylated				non-palmitoylated	0.102487	palmitoylated	0.75546	non-palmitoylated	non-palmitoylated	1
AdaArf6b	C129	non-palmitoylated	0.078	non-palmitoylated				non-palmitoylated	0.099172	non-palmitoylated		non-palmitoylated	non-palmitoylated	0
AdaArf6b	C153	non-palmitoylated	0.082	non-palmitoylated				palmitoylated	0.233462	palmitoylated	0.62634	non-palmitoylated	non-palmitoylated	2
AdaArf6b	C172	palmitoylated	0.474	non-palmitoylated				palmitoylated	0.887489	non-palmitoylated		non-palmitoylated	non-palmitoylated	2
AdaArl19a	C163	non-palmitoylated	0.136	palmitoylated	5.677	3.076	S-Palmitoylation: Cluster B	non-palmitoylated	0.087227	non-palmitoylated		non-palmitoylated	non-palmitoylated	1
AdaArl19b	C163	non-palmitoylated	0.136	palmitoylated	5.677	3.076	S-Palmitoylation: Cluster B	non-palmitoylated	0.087227	non-palmitoylated		non-palmitoylated	non-palmitoylated	1
AdaArl19c	C62	non-palmitoylated	0.058	non-palmitoylated				non-palmitoylated	0.097008	non-palmitoylated		non-palmitoylated	non-palmitoylated	0
AdaArl19c	C164	non-palmitoylated	0.052	palmitoylated	3.93	3.076	S-Palmitoylation: Cluster B	non-palmitoylated	0.100556	non-palmitoylated		non-palmitoylated	non-palmitoylated	1
AdaArl19d	C62	non-palmitoylated	0.058	non-palmitoylated				non-palmitoylated	0.097008	non-palmitoylated		non-palmitoylated	non-palmitoylated	0
AdaArl19d	C164	non-palmitoylated	0.052	palmitoylated	3.93	3.076	S-Palmitoylation: Cluster B	non-palmitoylated	0.100556	non-palmitoylated		non-palmitoylated	non-palmitoylated	1
AdaArl19e	C59	non-palmitoylated	0.078	non-palmitoylated				non-palmitoylated	0.070367	non-palmitoylated		non-palmitoylated	non-palmitoylated	0
AdaArl19e	C159	non-palmitoylated	0.23	palmitoylated	1.564	1.396	S-Palmitoylation: Cluster C	non-palmitoylated	0.094271	palmitoylated	0.5967	non-palmitoylated	non-palmitoylated	2
AdaArl19e	C160	non-palmitoylated	0.166	palmitoylated	5.354	3.076	S-Palmitoylation: Cluster B	non-palmitoylated	0.094021	palmitoylated	0.75651	non-palmitoylated	non-palmitoylated	2
AdaArl19f	C59	non-palmitoylated	0.09	non-palmitoylated				non-palmitoylated	0.069279	non-palmitoylated		non-palmitoylated	non-palmitoylated	0
AdaArl19f	C159	non-palmitoylated	0.318	non-palmitoylated				non-palmitoylated	0.090927	palmitoylated	0.81328	non-palmitoylated	non-palmitoylated	1
AdaArl19f	C160	non-palmitoylated	0.242	non-palmitoylated				non-palmitoylated	0.089568	palmitoylated	0.84211	non-palmitoylated	non-palmitoylated	1
AdaArl19g	C13	non-palmitoylated	0.266	palmitoylated	6.177	3.076	S-Palmitoylation: Cluster B	palmitoylated	0.516583	palmitoylated	0.53329	palmitoylated	palmitoylated	4
AdaArl19g	C64	non-palmitoylated	0.014	non-palmitoylated				non-palmitoylated	0.073691	non-palmitoylated		non-palmitoylated	non-palmitoylated	0
AdaArl19g	C111	non-palmitoylated	0.032	non-palmitoylated				non-palmitoylated	0.098736	palmitoylated	0.86851	non-palmitoylated	non-palmitoylated	1
AdaArl19g	C189	non-palmitoylated	0.148	non-palmitoylated				palmitoylated	0.511594	non-palmitoylated		non-palmitoylated	non-palmitoylated	1
AdaArl19h	C13	non-palmitoylated	0.266	palmitoylated	6.177	3.076	S-Palmitoylation: Cluster B	palmitoylated	0.516583	palmitoylated	0.53329	palmitoylated	palmitoylated	4
AdaArl19h	C64	non-palmitoylated	0.052	non-palmitoylated				non-palmitoylated	0.073722	non-palmitoylated		non-palmitoylated	non-palmitoylated	0
AdaArl19h	C111	non-palmitoylated	0.032	non-palmitoylated				non-palmitoylated	0.098736	palmitoylated	0.86851	non-palmitoylated	non-palmitoylated	1
AdaArl19h	C189	non-palmitoylated	0.148	non-palmitoylated				palmitoylated	0.511594	non-palmitoylated		non-palmitoylated	non-palmitoylated	1
AdaArl1a	C79	non-palmitoylated	0.06	non-palmitoylated				non-palmitoylated	0.079535	non-palmitoylated		non-palmitoylated	non-palmitoylated	0
AdaArl1a	C121	non-palmitoylated	0.068	non-palmitoylated				non-palmitoylated	0.089948	palmitoylated	0.71601	non-palmitoylated	non-palmitoylated	1
AdaArl1a	C132	non-palmitoylated	0.104	non-palmitoylated				non-palmitoylated	0.088885	non-palmitoylated		non-palmitoylated	non-palmitoylated	0
AdaArl1b1	C79	non-palmitoylated	0.04	non-palmitoylated				non-palmitoylated	0.071792	non-palmitoylated		non-palmitoylated	non-palmitoylated	0
AdaArl1b1	C121	non-palmitoylated	0.14	non-palmitoylated				non-palmitoylated	0.078099	palmitoylated	0.70603	non-palmitoylated	non-palmitoylated	1
AdaArl1b1	C132	non-palmitoylated	0.108	non-palmitoylated				non-palmitoylated	0.082166	non-palmitoylated		non-palmitoylated	non-palmitoylated	0
AdaArl1b2	C79	non-palmitoylated	0.04	non-palmitoylated				non-palmitoylated	0.071792	non-palmitoylated		non-palmitoylated	non-palmitoylated	0
AdaArl1b2	C121	non-palmitoylated	0.14	non-palmitoylated				non-palmitoylated	0.078243	palmitoylated	0.69624	non-palmitoylated	non-palmitoylated	1
AdaArl1b2	C132	non-palmitoylated	0.108	non-palmitoylated				non-palmitoylated	0.082316	non-palmitoylated		non-palmitoylated	non-palmitoylated	0
AdaArl2	C102	non-palmitoylated	0.088	non-palmitoylated				non-palmitoylated	0.091056	non-palmitoylated		non-palmitoylated	non-palmitoylated	0
AdaArl2	C133	non-palmitoylated	0.384	non-palmitoylated				non-palmitoylated	0.073277	non-palmitoylated		non-palmitoylated	non-palmitoylated	0
AdaArl2	C157	non-palmitoylated	0.178	non-palmitoylated				non-palmitoylated	0.073452	palmitoylated	0.50682	non-palmitoylated	non-palmitoylated	1
AdaArl3a	C158	non-palmitoylated	0.172	non-palmitoylated				non-palmitoylated	0.136346	palmitoylated	0.50701	non-palmitoylated	non-palmitoylated	1
AdaArl3b	C158	non-palmitoylated	0.122	non-palmitoylated				non-palmitoylated	0.161037	palmitoylated	0.54412	non-palmitoylated	non-palmitoylated	1
AdaArl5a	C143	non-palmitoylated	0.18	non-palmitoylated				non-palmitoylated	0.094236	non-palmitoylated		non-palmitoylated	non-palmitoylated	0
AdaArl5a	C157	non-palmitoylated	0.094	non-palmitoylated				palmitoylated	0.211668	palmitoylated	0.68429	non-palmitoylated	non-palmitoylated	2
AdaArl5a	C158	non-palmitoylated	0.116	non-palmitoylated				palmitoylated	0.240856	non-palmitoylated		non-palmitoylated	non-palmitoylated	1
AdaArl5b1	C143	non-palmitoylated	0.18	non-palmitoylated				non-palmitoylated	0.092767	non-palmitoylated		non-palmitoylated	non-palmitoylated	0
AdaArl5b1	C157	non-palmitoylated	0.09	non-palmitoylated				palmitoylated	0.201954	palmitoylated	0.68429	non-palmitoylated	non-palmitoylated	2
AdaArl5b1	C158	non-palmitoylated	0.132	non-palmitoylated				palmitoylated	0.2302	non-palmitoylated		non-palmitoylated	non-palmitoylated	1
AdaArl5b2	C143	non-palmitoylated	0.18	non-palmitoylated				non-palmitoylated	0.092767	non-palmitoylated		non-palmitoylated	non-palmitoylated	0
AdaArl5b2	C157	non-palmitoylated	0.09	non-palmitoylated				palmitoylated	0.201954	palmitoylated	0.68429	non-palmitoylated	non-palmitoylated	2
AdaArl5b2	C158	non-palmitoylated	0.132	non-palmitoylated				palmitoylated	0.2302	non-palmitoylated		non-palmitoylated	non-palmitoylated	1
AdaArl6	C60	non-palmitoylated	0.002	non-palmitoylated				non-palmitoylated	0.076267	non-palmitoylated		non-palmitoylated	non-palmitoylated	0
AdaArl6	C160	non-palmitoylated	0.126	non-palmitoylated				non-palmitoylated	0.087489	non-palmitoylated		non-palmitoylated	non-palmitoylated	0
AdaArl8a	C86	non-palmitoylated	0.076	non-palmitoylated				non-palmitoylated	0.087516	palmitoylated	0.5	non-palmitoylated	non-palmitoylated	1
AdaArl8a	C158	non-palmitoylated	0.154	non-palmitoylated				non-palmitoylated	0.105945	palmitoylated	0.71471	non-palmitoylated	non-palmitoylated	1
AdaArl8a	C159	non-palmitoylated	0.236	non-palmitoylated				non-palmitoylated	0.106428	palmitoylated	0.6949	non-palmitoylated	non-palmitoylated	1
AdaArl8a	C164	non-palmitoylated	0.138	non-palmitoylated				non-palmitoylated	0.16451	palmitoylated	0.52855	non-palmitoylated	non-palmitoylated	1
AdaArl8b	C86	non-palmitoylated	0.076	non-palmitoylated				non-palmitoylated	0.086441	palmitoylated	0.5	non-palmitoylated	non-palmitoylated	1
AdaArl8b	C158	non-palmitoylated	0.162	non-palmitoylated				non-palmitoylated	0.110229	palmitoylated	0.71471	non-palmitoylated	non-palmitoylated	1
AdaArl8b	C159	non-palmitoylated	0.232	non-palmitoylated				non-palmitoylated	0.110896	palmitoylated	0.6949	non-palmitoylated	non-palmitoylated	1
AdaArl8b	C164	non-palmitoylated	0.13	non-palmitoylated				non-palmitoylated	0.172976	palmitoylated	0.52855	non-palmitoylated	non-palmitoylated	1
AdaArl13a	C6	palmitoylated	0.45	palmitoylated	2.241	1.396	S-Palmitoylation: Cluster C	palmitoylated	0.787137	non-palmitoylated		palmitoylated	palmitoylated	4
AdaArl13a	C156	non-palmitoylated	0.064	non-palmitoylated				non-palmitoylated	0.073066	non-palmitoylated		non-palmitoylated	non-palmitoylated	0
AdaArl13a	C161	non-palmitoylated	0.116	non-palmitoylated				non-palmitoylated	0.072308	non-palmitoylated		palmitoylated	non-palmitoylated	1
AdaArl13b	C6	palmitoylated	0.45	palmitoylated	2.241	1.396	S-Palmitoylation: Cluster C	palmitoylated	0.787137	non-palmitoylated		palmitoylated	palmitoylated	4
AdaArl13b	C156	non-palmitoylated	0.064	non-palmitoylated				non-palmitoylated	0.073066	non-palmitoylated		non-palmitoylated	non-palmitoylated	0
AdaArl13b	C161	non-palmitoylated	0.116	non-palmitoylated				non-palmitoylated	0.072308	non-palmitoylated		palmitoylated	non-palmitoylated	1
AdaArl16La	C7	palmitoylated	0.458	non-palmitoylated				palmitoylated	0.752555	non-palmitoylated		non-palmitoylated	non-palmitoylated	2
AdaArl16La	C45	non-palmitoylated	0.12	non-palmitoylated				non-palmitoylated	0.076457	non-palmitoylated		non-palmitoylated	non-palmitoylated	0
AdaArl16La	C58	non-palmitoylated	0.168	non-palmitoylated				non-palmitoylated	0.071688	non-palmitoylated		non-palmitoylated	non-palmitoylated	0
AdaArl16La	C92	non-palmitoylated	0.134	non-palmitoylated				non-palmitoylated	0.086294	non-palmitoylated		non-palmitoylated	non-palmitoylated	0
AdaArl16Lb	C7	palmitoylated	0.488	palmitoylated	1.417	1.396	S-Palmitoylation: Cluster C	palmitoylated	0.763565	non-palmitoylated		non-palmitoylated	palmitoylated	3
AdaArl16Lb	C45	non-palmitoylated	0.198	non-palmitoylated				non-palmitoylated	0.078193	non-palmitoylated		non-palmitoylated	non-palmitoylated	0
AdaArl16Lb	C59	non-palmitoylated	0.126	non-palmitoylated				non-palmitoylated	0.073284	non-palmitoylated		non-palmitoylated	non-palmitoylated	0
AdaArl16Lb	C93	non-palmitoylated	0.134	non-palmitoylated				non-palmitoylated	0.086294	non-palmitoylated		non-palmitoylated	non-palmitoylated	0
AdaArl17a	C112	non-palmitoylated	0.1	non-palmitoylated				non-palmitoylated	0.089811	non-palmitoylated		non-palmitoylated	non-palmitoylated	0
AdaArl17a	C158	non-palmitoylated	0.096	non-palmitoylated				non-palmitoylated	0.103873	palmitoylated	0.54632	non-palmitoylated	non-palmitoylated	1
AdaArl17a	C379	non-palmitoylated	0.008	non-palmitoylated				non-palmitoylated	0.074873	palmitoylated	0.5	non-palmitoylated	non-palmitoylated	1
AdaArl17b	C71	non-palmitoylated	0.106	non-palmitoylated				non-palmitoylated	0.094663	non-palmitoylated		non-palmitoylated	non-palmitoylated	0
AdaArl17b	C158	non-palmitoylated	0.024	non-palmitoylated				non-palmitoylated	0.086157	palmitoylated	0.52329	non-palmitoylated	non-palmitoylated	1
AdaArl17b	C384	non-palmitoylated	0.054	non-palmitoylated				non-palmitoylated	0.070779	palmitoylated	0.5	non-palmitoylated	non-palmitoylated	1
AdaArl17a2	C158	non-palmitoylated	0.092	non-palmitoylated				non-palmitoylated	0.130971	non-palmitoylated		non-palmitoylated	non-palmitoylated	0
AdaArl17a2	C379	non-palmitoylated	0.026	non-palmitoylated				non-palmitoylated	0.091127	non-palmitoylated		non-palmitoylated	non-palmitoylated	0
AdaArl17a3	C158	non-palmitoylated	0.092	non-palmitoylated				non-palmitoylated	0.126883	non-palmitoylated		non-palmitoylated	non-palmitoylated	0
AdaArlX1a	C3	palmitoylated	0.55	palmitoylated	3.744	1.396	S-Palmitoylation: Cluster C	palmitoylated	0.886662	non-palmitoylated		palmitoylated	palmitoylated	4
AdaArlX1a	C5	palmitoylated	0.586	palmitoylated	5.19	1.396	S-Palmitoylation: Cluster C	palmitoylated	0.847698	non-palmitoylated		palmitoylated	palmitoylated	4
AdaArlX1a	C6	palmitoylated	0.522	palmitoylated	22.079	1.983	S-Palmitoylation: Cluster A	palmitoylated	0.82491	non-palmitoylated		non-palmitoylated	palmitoylated	3
AdaArlX1a	C34	non-palmitoylated	0.094	non-palmitoylated				non-palmitoylated	0.094359	non-palmitoylated		non-palmitoylated	non-palmitoylated	0
AdaArlX1a	C69	non-palmitoylated	0.24	non-palmitoylated				non-palmitoylated	0.117491	palmitoylated	0.79326	non-palmitoylated	non-palmitoylated	1
AdaArlX1a	C72	non-palmitoylated	0.202	non-palmitoylated				non-palmitoylated	0.109225	palmitoylated	0.80598	non-palmitoylated	non-palmitoylated	1
AdaArlX1a	C100	non-palmitoylated	0.062	non-palmitoylated				non-palmitoylated	0.089437	non-palmitoylated		non-palmitoylated	non-palmitoylated	0
AdaArlX1b	C3	palmitoylated	0.526	palmitoylated	3.875	1.396	S-Palmitoylation: Cluster C	palmitoylated	0.892139	non-palmitoylated		palmitoylated	palmitoylated	4
AdaArlX1b	C5	palmitoylated	0.524	palmitoylated	5.203	1.396	S-Palmitoylation: Cluster C	palmitoylated	0.854754	non-palmitoylated		palmitoylated	palmitoylated	4
AdaArlX1b	C6	palmitoylated	0.482	palmitoylated	21.877	1.983	S-Palmitoylation: Cluster A	palmitoylated	0.832815	non-palmitoylated		non-palmitoylated	palmitoylated	3
AdaArlX1b	C34	non-palmitoylated	0.134	non-palmitoylated				non-palmitoylated	0.099238	non-palmitoylated		non-palmitoylated	non-palmitoylated	0
AdaArlX1b	C69	non-palmitoylated	0.24	non-palmitoylated				non-palmitoylated	0.117491	palmitoylated	0.79326	non-palmitoylated	non-palmitoylated	1
AdaArlX1b	C72	non-palmitoylated	0.202	non-palmitoylated				non-palmitoylated	0.109225	palmitoylated	0.80598	non-palmitoylated	non-palmitoylated	1
AdaArlX1b	C100	non-palmitoylated	0.062	non-palmitoylated				non-palmitoylated	0.089437	non-palmitoylated		non-palmitoylated	non-palmitoylated	0
AdaArlX2a	C25	non-palmitoylated	0.266	non-palmitoylated				non-palmitoylated	0.146757	palmitoylated	0.58194	palmitoylated	non-palmitoylated	2
AdaArlX2a	C99	non-palmitoylated	0.122	non-palmitoylated				non-palmitoylated	0.058742	non-palmitoylated		non-palmitoylated	non-palmitoylated	0
AdaArlX2a	C103	non-palmitoylated	0.102	non-palmitoylated				non-palmitoylated	0.064413	non-palmitoylated		non-palmitoylated	non-palmitoylated	0
AdaArlX2a	C111	non-palmitoylated	0.022	non-palmitoylated				non-palmitoylated	0.068021	non-palmitoylated		non-palmitoylated	non-palmitoylated	0
AdaArlX2b	C25	non-palmitoylated	0.266	non-palmitoylated				non-palmitoylated	0.146757	palmitoylated	0.58194	palmitoylated	non-palmitoylated	2
AdaArlX2b	C99	non-palmitoylated	0.122	non-palmitoylated				non-palmitoylated	0.058043	non-palmitoylated		non-palmitoylated	non-palmitoylated	0
AdaArlX2b	C103	non-palmitoylated	0.108	non-palmitoylated				non-palmitoylated	0.064157	non-palmitoylated		non-palmitoylated	non-palmitoylated	0
AdaArlX2b	C111	non-palmitoylated	0.032	non-palmitoylated				non-palmitoylated	0.067753	non-palmitoylated		non-palmitoylated	non-palmitoylated	0
AdaArlX3a	C3	palmitoylated	0.484	palmitoylated	2.793	1.396	S-Palmitoylation: Cluster C	palmitoylated	0.885365	non-palmitoylated		non-palmitoylated	palmitoylated	3
AdaArlX3a	C54	non-palmitoylated	0.06	non-palmitoylated				non-palmitoylated	0.076877	non-palmitoylated		non-palmitoylated	non-palmitoylated	0
AdaArlX3a	C70	non-palmitoylated	0.038	non-palmitoylated				non-palmitoylated	0.075184	non-palmitoylated		non-palmitoylated	non-palmitoylated	0
AdaArlX3b	C3	palmitoylated	0.472	palmitoylated	2.793	1.396	S-Palmitoylation: Cluster C	palmitoylated	0.881351	non-palmitoylated		non-palmitoylated	palmitoylated	3
AdaArlX3b	C54	non-palmitoylated	0.06	non-palmitoylated				non-palmitoylated	0.075835	non-palmitoylated		non-palmitoylated	non-palmitoylated	0
AdaArlX3b	C70	non-palmitoylated	0.038	non-palmitoylated				non-palmitoylated	0.075184	non-palmitoylated		non-palmitoylated	non-palmitoylated	0
AdaArlX3b	C187	non-palmitoylated	0.12	non-palmitoylated				palmitoylated	0.719712	non-palmitoylated		non-palmitoylated	non-palmitoylated	1
AdaArfrp1	C42	non-palmitoylated	0.07	non-palmitoylated				non-palmitoylated	0.105766	non-palmitoylated		non-palmitoylated	non-palmitoylated	0
AdaArfrp1	C59	non-palmitoylated	0.068	non-palmitoylated				non-palmitoylated	0.102366	non-palmitoylated		non-palmitoylated	non-palmitoylated	0
AdaArfrp1	C93	non-palmitoylated	0.058	non-palmitoylated				non-palmitoylated	0.10232	non-palmitoylated		non-palmitoylated	non-palmitoylated	0
AdaArfrp1	C133	non-palmitoylated	0.072	non-palmitoylated				non-palmitoylated	0.097241	non-palmitoylated		non-palmitoylated	non-palmitoylated	0
AdaArfrp1	C141	non-palmitoylated	0.07	non-palmitoylated				non-palmitoylated	0.095375	non-palmitoylated		non-palmitoylated	non-palmitoylated	0
AdaArfrp1	C163	non-palmitoylated	0.094	palmitoylated	3.813	3.076	S-Palmitoylation: Cluster B	non-palmitoylated	0.085014	palmitoylated	0.61483	non-palmitoylated	non-palmitoylated	2
AdaArfrp1	C168	non-palmitoylated	0.264	non-palmitoylated				non-palmitoylated	0.089693	palmitoylated	0.70616	non-palmitoylated	non-palmitoylated	1
AdaArfrp1	C186	non-palmitoylated	0.218	non-palmitoylated				palmitoylated	0.4162	palmitoylated	0.50566	non-palmitoylated	non-palmitoylated	2
AdaSar1a	C174	non-palmitoylated	0.036	non-palmitoylated				palmitoylated	0.207939	palmitoylated	0.62535	non-palmitoylated	non-palmitoylated	2
AdaSar1b1	C145	non-palmitoylated	0.19	palmitoylated	3.385	3.076	S-Palmitoylation: Cluster B	non-palmitoylated	0.093879	non-palmitoylated		non-palmitoylated	non-palmitoylated	1
AdaSar1b1	C170	non-palmitoylated	0.044	non-palmitoylated				non-palmitoylated	0.110988	palmitoylated	0.52592	non-palmitoylated	non-palmitoylated	1
AdaSar1b1	C172	non-palmitoylated	0.042	non-palmitoylated				non-palmitoylated	0.138728	palmitoylated	0.80915	non-palmitoylated	non-palmitoylated	1
AdaSar1b2	C145	non-palmitoylated	0.196	non-palmitoylated				non-palmitoylated	0.094767	non-palmitoylated		non-palmitoylated	non-palmitoylated	0
AdaSar1b2	C170	non-palmitoylated	0.048	non-palmitoylated				non-palmitoylated	0.109104	palmitoylated	0.51539	non-palmitoylated	non-palmitoylated	1
AdaSar1b2	C172	non-palmitoylated	0.042	non-palmitoylated				non-palmitoylated	0.136443	palmitoylated	0.82175	non-palmitoylated	non-palmitoylated	1
AdaSRb1	C58	non-palmitoylated	0.258	non-palmitoylated				non-palmitoylated	0.108683	non-palmitoylated		non-palmitoylated	non-palmitoylated	0
AdaSRb1	C62	non-palmitoylated	0.258	non-palmitoylated				non-palmitoylated	0.120456	palmitoylated	0.55908	non-palmitoylated	non-palmitoylated	1
AdaSRb1	C178	non-palmitoylated	0.072	non-palmitoylated				non-palmitoylated	0.116494	palmitoylated	0.77548	non-palmitoylated	non-palmitoylated	1
AdaSRb2	C58	non-palmitoylated	0.258	non-palmitoylated				non-palmitoylated	0.108683	non-palmitoylated		non-palmitoylated	non-palmitoylated	0
AdaSRb2	C62	non-palmitoylated	0.258	non-palmitoylated				non-palmitoylated	0.120456	palmitoylated	0.55908	non-palmitoylated	non-palmitoylated	1
AdaSRb2	C178	non-palmitoylated	0.072	non-palmitoylated				non-palmitoylated	0.116494	palmitoylated	0.77548	non-palmitoylated	non-palmitoylated	1
LgiArf1	C159	non-palmitoylated	0.01	non-palmitoylated				non-palmitoylated	0.112112	non-palmitoylated		non-palmitoylated	non-palmitoylated	0
LgiArf4	C159	non-palmitoylated	0.018	non-palmitoylated				non-palmitoylated	0.169067	non-palmitoylated		non-palmitoylated	non-palmitoylated	0
LgiArf6	C88	non-palmitoylated	0.032	non-palmitoylated				non-palmitoylated	0.086626	palmitoylated	0.70256	non-palmitoylated	non-palmitoylated	1
LgiArf6	C155	non-palmitoylated	0.04	non-palmitoylated				non-palmitoylated	0.149833	palmitoylated	0.50651	non-palmitoylated	non-palmitoylated	1
LgiArl19a	C114	non-palmitoylated	0.116	non-palmitoylated				non-palmitoylated	0.087502	non-palmitoylated		non-palmitoylated	non-palmitoylated	0
LgiArl19a	C162	non-palmitoylated	0.05	palmitoylated	4.414	3.076	S-Palmitoylation: Cluster B	non-palmitoylated	0.079567	non-palmitoylated		non-palmitoylated	non-palmitoylated	1
LgiArl19b	C47	non-palmitoylated	0.048	non-palmitoylated				non-palmitoylated	0.083054	non-palmitoylated		non-palmitoylated	non-palmitoylated	0
LgiArl19b	C115	non-palmitoylated	0.196	non-palmitoylated				non-palmitoylated	0.072193	non-palmitoylated		non-palmitoylated	non-palmitoylated	0
LgiArl19b	C163	non-palmitoylated	0.03	non-palmitoylated				non-palmitoylated	0.090305	palmitoylated	0.52601	non-palmitoylated	non-palmitoylated	1
LgiArl20a	C209	non-palmitoylated	0.162	non-palmitoylated				non-palmitoylated	0.067115	non-palmitoylated		non-palmitoylated	non-palmitoylated	0
LgiArl20a	C220	non-palmitoylated	0.248	non-palmitoylated				non-palmitoylated	0.078997	non-palmitoylated		non-palmitoylated	non-palmitoylated	0
LgiArl20a	C229	palmitoylated	0.562	non-palmitoylated				palmitoylated	0.286042	non-palmitoylated		non-palmitoylated	non-palmitoylated	2
LgiArl20b	C6	non-palmitoylated	0.242	palmitoylated	2.341	1.396	S-Palmitoylation: Cluster C	palmitoylated	0.795426	non-palmitoylated		non-palmitoylated	non-palmitoylated	2
LgiArl20b	C106	non-palmitoylated	0.222	non-palmitoylated				non-palmitoylated	0.105096	non-palmitoylated		non-palmitoylated	non-palmitoylated	0
LgiArl20b	C108	non-palmitoylated	0.082	non-palmitoylated				non-palmitoylated	0.103201	non-palmitoylated		non-palmitoylated	non-palmitoylated	0
LgiArl20b	C123	non-palmitoylated	0.204	non-palmitoylated				non-palmitoylated	0.11115	palmitoylated	0.8994	non-palmitoylated	non-palmitoylated	1
LgiArl20b	C145	non-palmitoylated	0.146	non-palmitoylated				non-palmitoylated	0.100011	non-palmitoylated		non-palmitoylated	non-palmitoylated	0
LgiArl1	C79	non-palmitoylated	0.048	non-palmitoylated				non-palmitoylated	0.080677	non-palmitoylated		non-palmitoylated	non-palmitoylated	0
LgiArl2	C83	non-palmitoylated	0.008	non-palmitoylated				non-palmitoylated	0.089841	non-palmitoylated		non-palmitoylated	non-palmitoylated	0
LgiArl2	C102	non-palmitoylated	0.164	non-palmitoylated				non-palmitoylated	0.096279	palmitoylated	0.51023	non-palmitoylated	non-palmitoylated	1
LgiArl2	C157	non-palmitoylated	0.246	non-palmitoylated				non-palmitoylated	0.104392	palmitoylated	0.60504	non-palmitoylated	non-palmitoylated	1
LgiArl3	C158	non-palmitoylated	0.094	non-palmitoylated				palmitoylated	0.182882	non-palmitoylated		non-palmitoylated	non-palmitoylated	1
LgiArl3	C177	palmitoylated	0.748	palmitoylated	2.492	1.396	S-Palmitoylation: Cluster C	palmitoylated	0.875808	non-palmitoylated		palmitoylated	palmitoylated	4
LgiArl10a	C96	non-palmitoylated	0.08	non-palmitoylated				non-palmitoylated	0.082797	palmitoylated	0.62603	palmitoylated	non-palmitoylated	2
LgiArl10a	C98	non-palmitoylated	0.094	non-palmitoylated				non-palmitoylated	0.084151	palmitoylated	0.66931	palmitoylated	non-palmitoylated	2
LgiArl10a	C137	non-palmitoylated	0.146	non-palmitoylated				non-palmitoylated	0.081057	palmitoylated	0.57917	palmitoylated	non-palmitoylated	2
LgiArl10a	C155	non-palmitoylated	0.048	non-palmitoylated				non-palmitoylated	0.088009	non-palmitoylated		palmitoylated	non-palmitoylated	1
LgiArl10a	C157	non-palmitoylated	0.03	non-palmitoylated				non-palmitoylated	0.087922	palmitoylated	0.50857	palmitoylated	non-palmitoylated	2
LgiArl10b	C89	non-palmitoylated	0.296	non-palmitoylated				non-palmitoylated	0.07372	palmitoylated	0.5	palmitoylated	non-palmitoylated	2
LgiArl10b	C125	non-palmitoylated	0.122	non-palmitoylated				non-palmitoylated	0.068463	palmitoylated	0.53602	palmitoylated	non-palmitoylated	2
LgiArl10b	C149	non-palmitoylated	0.14	non-palmitoylated				non-palmitoylated	0.074836	palmitoylated	0.5	palmitoylated	non-palmitoylated	2
LgiArl4	C42	non-palmitoylated	0.108	non-palmitoylated				non-palmitoylated	0.109278	non-palmitoylated		non-palmitoylated	non-palmitoylated	0
LgiArl4	C148	non-palmitoylated	0.24	non-palmitoylated				non-palmitoylated	0.07839	palmitoylated	0.5	non-palmitoylated	non-palmitoylated	1
LgiArl4	C154	non-palmitoylated	0.13	non-palmitoylated				non-palmitoylated	0.084679	palmitoylated	0.7904	non-palmitoylated	non-palmitoylated	1
LgiArl5	C107	non-palmitoylated	0.224	non-palmitoylated				non-palmitoylated	0.069405	non-palmitoylated		non-palmitoylated	non-palmitoylated	0
LgiArl5	C132	non-palmitoylated	0.064	palmitoylated	3.337	3.076	S-Palmitoylation: Cluster B	non-palmitoylated	0.066313	palmitoylated	0.5173	non-palmitoylated	non-palmitoylated	2
LgiArl5	C157	non-palmitoylated	0.146	non-palmitoylated				non-palmitoylated	0.156211	palmitoylated	0.65901	non-palmitoylated	non-palmitoylated	1
LgiArl5	C158	non-palmitoylated	0.218	non-palmitoylated				non-palmitoylated	0.178714	non-palmitoylated		non-palmitoylated	non-palmitoylated	0
LgiArl6	C42	non-palmitoylated	0.044	non-palmitoylated				non-palmitoylated	0.069389	non-palmitoylated		non-palmitoylated	non-palmitoylated	0
LgiArl6	C87	non-palmitoylated	0.026	non-palmitoylated				non-palmitoylated	0.075633	non-palmitoylated		non-palmitoylated	non-palmitoylated	0
LgiArl6	C143	non-palmitoylated	0.064	non-palmitoylated				non-palmitoylated	0.086524	non-palmitoylated		non-palmitoylated	non-palmitoylated	0
LgiArl6	C160	non-palmitoylated	0.062	non-palmitoylated				non-palmitoylated	0.078898	non-palmitoylated		non-palmitoylated	non-palmitoylated	0
LgiArl8	C86	non-palmitoylated	0.066	non-palmitoylated				non-palmitoylated	0.085807	palmitoylated	0.5	non-palmitoylated	non-palmitoylated	1
LgiArl8	C158	non-palmitoylated	0.178	non-palmitoylated				non-palmitoylated	0.128107	palmitoylated	0.69959	non-palmitoylated	non-palmitoylated	1
LgiArl8	C159	non-palmitoylated	0.234	non-palmitoylated				non-palmitoylated	0.133387	palmitoylated	0.70262	non-palmitoylated	non-palmitoylated	1
LgiArl8	C164	non-palmitoylated	0.138	non-palmitoylated				palmitoylated	0.241378	palmitoylated	0.52855	non-palmitoylated	non-palmitoylated	2
LgiArl13	C20	non-palmitoylated	0.334	palmitoylated	4.058	1.983	S-Palmitoylation: Cluster A	palmitoylated	0.340703	palmitoylated	0.77383	palmitoylated	palmitoylated	4
LgiArl13	C23	palmitoylated	0.546	non-palmitoylated				palmitoylated	0.244417	palmitoylated	0.87138	palmitoylated	palmitoylated	4
LgiArl13	C157	non-palmitoylated	0.04	non-palmitoylated				non-palmitoylated	0.093642	non-palmitoylated		non-palmitoylated	non-palmitoylated	0
LgiArl13	C171	non-palmitoylated	0.006	non-palmitoylated				non-palmitoylated	0.080685	non-palmitoylated		non-palmitoylated	non-palmitoylated	0
LgiArl13	C173	non-palmitoylated	0.084	non-palmitoylated				non-palmitoylated	0.081212	non-palmitoylated		non-palmitoylated	non-palmitoylated	0
LgiArl13	C178	non-palmitoylated	0.072	non-palmitoylated				non-palmitoylated	0.07576	non-palmitoylated		non-palmitoylated	non-palmitoylated	0
LgiArl15	C2	palmitoylated	0.634	palmitoylated	5.645	3.076	S-Palmitoylation: Cluster B	palmitoylated	0.925819	non-palmitoylated		palmitoylated	palmitoylated	4
LgiArl15	C9	non-palmitoylated	0.37	palmitoylated	3.869	3.076	S-Palmitoylation: Cluster B	palmitoylated	0.77674	non-palmitoylated		non-palmitoylated	non-palmitoylated	2
LgiArl15	C12	non-palmitoylated	0.362	palmitoylated	11.418	1.983	S-Palmitoylation: Cluster A	palmitoylated	0.69061	palmitoylated	0.78825	non-palmitoylated	palmitoylated	3
LgiArl15	C20	non-palmitoylated	0.368	palmitoylated	3.238	3.076	S-Palmitoylation: Cluster B	palmitoylated	0.358212	palmitoylated	0.76495	non-palmitoylated	palmitoylated	3
LgiArl15	C24	non-palmitoylated	0.278	palmitoylated	4.781	3.076	S-Palmitoylation: Cluster B	palmitoylated	0.225702	palmitoylated	0.57629	palmitoylated	palmitoylated	4
LgiArl15	C25	non-palmitoylated	0.21	non-palmitoylated				palmitoylated	0.189736	palmitoylated	0.79348	palmitoylated	palmitoylated	3
LgiArl15	C39	non-palmitoylated	0.114	non-palmitoylated				non-palmitoylated	0.128753	palmitoylated	0.57272	non-palmitoylated	non-palmitoylated	1
LgiArl15	C78	non-palmitoylated	0.074	non-palmitoylated				non-palmitoylated	0.101362	non-palmitoylated		non-palmitoylated	non-palmitoylated	0
LgiArl15	C177	non-palmitoylated	0.096	non-palmitoylated				non-palmitoylated	0.109173	non-palmitoylated		non-palmitoylated	non-palmitoylated	0
LgiArl16	C21	non-palmitoylated	0.106	non-palmitoylated				palmitoylated	0.191473	non-palmitoylated		non-palmitoylated	non-palmitoylated	1
LgiArl16	C98	non-palmitoylated	0.146	non-palmitoylated				non-palmitoylated	0.090359	palmitoylated	0.68619	non-palmitoylated	non-palmitoylated	1
LgiArlX1	C5	palmitoylated	0.462	palmitoylated	5.441	3.076	S-Palmitoylation: Cluster B	palmitoylated	0.808829	non-palmitoylated		palmitoylated	palmitoylated	4
LgiArlX1	C36	non-palmitoylated	0.06	non-palmitoylated				non-palmitoylated	0.105411	palmitoylated	0.6407	non-palmitoylated	non-palmitoylated	1
LgiArfrp1	C141	non-palmitoylated	0.088	non-palmitoylated				non-palmitoylated	0.110751	non-palmitoylated		non-palmitoylated	non-palmitoylated	0
LgiSar1	C98	non-palmitoylated	0.076	non-palmitoylated				non-palmitoylated	0.068684	palmitoylated	0.84464	non-palmitoylated	non-palmitoylated	1
LgiSar1	C173	non-palmitoylated	0.032	non-palmitoylated				palmitoylated	0.190859	palmitoylated	0.65587	non-palmitoylated	non-palmitoylated	2
LgiSRb	C59	non-palmitoylated	0.062	non-palmitoylated				non-palmitoylated	0.117928	palmitoylated	0.91463	non-palmitoylated	non-palmitoylated	1
LgiSRb	C164	non-palmitoylated	0.038	non-palmitoylated				non-palmitoylated	0.07454	non-palmitoylated		non-palmitoylated	non-palmitoylated	0
LgiSRb	C232	non-palmitoylated	0.158	non-palmitoylated				non-palmitoylated	0.161667	palmitoylated	0.57042	non-palmitoylated	non-palmitoylated	1
LgiSRb	C234	non-palmitoylated	0.34	non-palmitoylated				palmitoylated	0.225264	palmitoylated	0.64137	palmitoylated	palmitoylated	3
HroArf1a	C159	non-palmitoylated	0.068	non-palmitoylated				non-palmitoylated	0.143659	palmitoylated	0.50688	non-palmitoylated	non-palmitoylated	1
HroArf1b	C158	non-palmitoylated	0.098	non-palmitoylated				non-palmitoylated	0.162731	palmitoylated	0.5	non-palmitoylated	non-palmitoylated	1
HroArf4	C159	non-palmitoylated	0.02	non-palmitoylated				palmitoylated	0.181473	non-palmitoylated		non-palmitoylated	non-palmitoylated	1
HroArf6	C90	non-palmitoylated	0.02	non-palmitoylated				non-palmitoylated	0.092493	palmitoylated	0.75365	non-palmitoylated	non-palmitoylated	1
HroArf6	C155	non-palmitoylated	0.02	non-palmitoylated				palmitoylated	0.196136	palmitoylated	0.5242	non-palmitoylated	non-palmitoylated	2
HroArl19	C57	non-palmitoylated	0.116	non-palmitoylated				non-palmitoylated	0.089426	non-palmitoylated		non-palmitoylated	non-palmitoylated	0
HroArl19	C99	non-palmitoylated	0.064	non-palmitoylated				non-palmitoylated	0.088248	non-palmitoylated		non-palmitoylated	non-palmitoylated	0
HroArl19	C161	non-palmitoylated	0.114	non-palmitoylated				non-palmitoylated	0.102117	non-palmitoylated		non-palmitoylated	non-palmitoylated	0
HroArl1	C79	non-palmitoylated	0.06	non-palmitoylated				non-palmitoylated	0.079535	non-palmitoylated		non-palmitoylated	non-palmitoylated	0
HroArl1	C121	non-palmitoylated	0.174	non-palmitoylated				non-palmitoylated	0.104518	palmitoylated	0.65631	non-palmitoylated	non-palmitoylated	1
HroArl2	C102	non-palmitoylated	0.194	non-palmitoylated				non-palmitoylated	0.091793	non-palmitoylated		non-palmitoylated	non-palmitoylated	0
HroArl2	C157	non-palmitoylated	0.298	non-palmitoylated				non-palmitoylated	0.083743	palmitoylated	0.66065	non-palmitoylated	non-palmitoylated	1
HroArl3	C158	non-palmitoylated	0.182	non-palmitoylated				non-palmitoylated	0.145828	palmitoylated	0.59842	non-palmitoylated	non-palmitoylated	1
HroArl4	C47	non-palmitoylated	0.008	non-palmitoylated				non-palmitoylated	0.08839	non-palmitoylated		non-palmitoylated	non-palmitoylated	0
HroArl4	C156	non-palmitoylated	0.08	palmitoylated	3.266	3.076	S-Palmitoylation: Cluster B	non-palmitoylated	0.086993	palmitoylated	0.53706	non-palmitoylated	non-palmitoylated	2
HroArl4	C161	non-palmitoylated	0.148	non-palmitoylated				non-palmitoylated	0.094943	palmitoylated	0.65972	non-palmitoylated	non-palmitoylated	1
HroArl5	C157	non-palmitoylated	0.276	non-palmitoylated				palmitoylated	0.19339	palmitoylated	0.70335	non-palmitoylated	non-palmitoylated	2
HroArl5	C158	non-palmitoylated	0.142	non-palmitoylated				palmitoylated	0.221003	non-palmitoylated		non-palmitoylated	non-palmitoylated	1
HroArl6	C62	non-palmitoylated	0.094	non-palmitoylated				non-palmitoylated	0.08195	non-palmitoylated		non-palmitoylated	non-palmitoylated	0
HroArl6	C82	non-palmitoylated	0.004	non-palmitoylated				non-palmitoylated	0.09476	non-palmitoylated		non-palmitoylated	non-palmitoylated	0
HroArl6	C138	non-palmitoylated	0.07	non-palmitoylated				non-palmitoylated	0.104473	non-palmitoylated		non-palmitoylated	non-palmitoylated	0
HroArl6	C157	non-palmitoylated	0.098	non-palmitoylated				non-palmitoylated	0.092912	non-palmitoylated		non-palmitoylated	non-palmitoylated	0
HroArl8a	C86	non-palmitoylated	0.092	non-palmitoylated				non-palmitoylated	0.102846	non-palmitoylated		non-palmitoylated	non-palmitoylated	0
HroArl8a	C158	non-palmitoylated	0.17	non-palmitoylated				non-palmitoylated	0.122983	palmitoylated	0.70658	non-palmitoylated	non-palmitoylated	1
HroArl8a	C159	non-palmitoylated	0.182	non-palmitoylated				non-palmitoylated	0.132641	palmitoylated	0.69089	non-palmitoylated	non-palmitoylated	1
HroArl8a	C164	non-palmitoylated	0.128	non-palmitoylated				palmitoylated	0.247388	palmitoylated	0.56665	non-palmitoylated	non-palmitoylated	2
HroArl8b	C46	non-palmitoylated	0.138	non-palmitoylated				non-palmitoylated	0.093598	non-palmitoylated		non-palmitoylated	non-palmitoylated	0
HroArl8b	C86	non-palmitoylated	0.04	non-palmitoylated				non-palmitoylated	0.109518	non-palmitoylated		non-palmitoylated	non-palmitoylated	0
HroArl8b	C158	non-palmitoylated	0.238	non-palmitoylated				non-palmitoylated	0.09144	palmitoylated	0.66211	non-palmitoylated	non-palmitoylated	1
HroArl8b	C159	non-palmitoylated	0.212	non-palmitoylated				non-palmitoylated	0.093837	palmitoylated	0.62752	non-palmitoylated	non-palmitoylated	1
HroArl8b	C164	non-palmitoylated	0.136	non-palmitoylated				non-palmitoylated	0.153227	palmitoylated	0.52116	non-palmitoylated	non-palmitoylated	1
HroArl13	C4	palmitoylated	0.598	palmitoylated	4.264	1.396	S-Palmitoylation: Cluster C	palmitoylated	0.853005	non-palmitoylated		palmitoylated	palmitoylated	4
HroArl13	C141	non-palmitoylated	0.046	non-palmitoylated				non-palmitoylated	0.113151	non-palmitoylated		non-palmitoylated	non-palmitoylated	0
HroArl13	C157	non-palmitoylated	0.24	non-palmitoylated				non-palmitoylated	0.099848	non-palmitoylated		non-palmitoylated	non-palmitoylated	0
HroArl13	C162	non-palmitoylated	0.262	non-palmitoylated				non-palmitoylated	0.090521	non-palmitoylated		non-palmitoylated	non-palmitoylated	0
HroArl13	C188	non-palmitoylated	0.118	non-palmitoylated				non-palmitoylated	0.069322	non-palmitoylated		non-palmitoylated	non-palmitoylated	0
HroArl16	C2	non-palmitoylated	0.256	palmitoylated	10.112	3.076	S-Palmitoylation: Cluster B	palmitoylated	0.884488	non-palmitoylated		non-palmitoylated	non-palmitoylated	2
HroArl16	C62	non-palmitoylated	0.01	non-palmitoylated				non-palmitoylated	0.086376	non-palmitoylated		non-palmitoylated	non-palmitoylated	0
HroArl16	C75	non-palmitoylated	0.012	non-palmitoylated				non-palmitoylated	0.107339	non-palmitoylated		non-palmitoylated	non-palmitoylated	0
HroArl16	C88	non-palmitoylated	0.108	non-palmitoylated				non-palmitoylated	0.133638	non-palmitoylated		non-palmitoylated	non-palmitoylated	0
HroArl16	C96	non-palmitoylated	0.114	non-palmitoylated				non-palmitoylated	0.137339	palmitoylated	0.74836	non-palmitoylated	non-palmitoylated	1
HroArl16	C175	non-palmitoylated	0.044	non-palmitoylated				non-palmitoylated	0.151739	non-palmitoylated		non-palmitoylated	non-palmitoylated	0
HroArl16	C192	non-palmitoylated	0.206	non-palmitoylated				palmitoylated	0.796216	non-palmitoylated		non-palmitoylated	non-palmitoylated	1
HroArl16	C194	non-palmitoylated	0.404	palmitoylated	2.495	1.396	S-Palmitoylation: Cluster C	palmitoylated	0.853055	non-palmitoylated		non-palmitoylated	non-palmitoylated	2
HroArfrp1	C141	non-palmitoylated	0.064	non-palmitoylated				non-palmitoylated	0.082392	non-palmitoylated		non-palmitoylated	non-palmitoylated	0
HroArfrp1	C152	non-palmitoylated	0.142	non-palmitoylated				non-palmitoylated	0.085109	non-palmitoylated		non-palmitoylated	non-palmitoylated	0
HroArfrp1	C163	non-palmitoylated	0.186	non-palmitoylated				non-palmitoylated	0.087573	non-palmitoylated		non-palmitoylated	non-palmitoylated	0
HroArfrp1	C186	non-palmitoylated	0.082	non-palmitoylated				palmitoylated	0.520176	palmitoylated	0.55813	non-palmitoylated	non-palmitoylated	2
HroSar1a	C97	non-palmitoylated	0.094	non-palmitoylated				non-palmitoylated	0.08135	palmitoylated	0.83511	non-palmitoylated	non-palmitoylated	1
HroSar1a	C137	non-palmitoylated	0.12	non-palmitoylated				non-palmitoylated	0.092477	non-palmitoylated		non-palmitoylated	non-palmitoylated	0
HroSar1a	C173	non-palmitoylated	0.062	non-palmitoylated				palmitoylated	0.19352	palmitoylated	0.63446	non-palmitoylated	non-palmitoylated	2
HroSar1b	C122	non-palmitoylated	0.02	non-palmitoylated				non-palmitoylated	0.078925	non-palmitoylated		non-palmitoylated	non-palmitoylated	0
HroSar1b	C172	non-palmitoylated	0.044	non-palmitoylated				palmitoylated	0.181766	palmitoylated	0.63969	non-palmitoylated	non-palmitoylated	2
HroSRb	C39	non-palmitoylated	0.158	non-palmitoylated				non-palmitoylated	0.161397	non-palmitoylated		non-palmitoylated	non-palmitoylated	0
HroSRb	C78	non-palmitoylated	0.076	non-palmitoylated				non-palmitoylated	0.128204	palmitoylated	0.74665	non-palmitoylated	non-palmitoylated	1
HroSRb	C182	non-palmitoylated	0.038	non-palmitoylated				non-palmitoylated	0.079265	non-palmitoylated		non-palmitoylated	non-palmitoylated	0
HroSRb	C227	non-palmitoylated	0.146	non-palmitoylated				non-palmitoylated	0.082601	non-palmitoylated		non-palmitoylated	non-palmitoylated	0
HroSRb	C252	non-palmitoylated	0.134	non-palmitoylated				palmitoylated	0.220958	non-palmitoylated		palmitoylated	non-palmitoylated	2
CteArf1	C159	non-palmitoylated	0.018	non-palmitoylated				non-palmitoylated	0.148461	palmitoylated	0.5	non-palmitoylated	non-palmitoylated	1
CteArf4	C159	non-palmitoylated	0.018	non-palmitoylated				palmitoylated	0.182257	non-palmitoylated		non-palmitoylated	non-palmitoylated	1
CteArf6	C90	non-palmitoylated	0.04	non-palmitoylated				non-palmitoylated	0.097377	palmitoylated	0.77167	non-palmitoylated	non-palmitoylated	1
CteArf6	C155	non-palmitoylated	0.016	non-palmitoylated				palmitoylated	0.184141	palmitoylated	0.5242	non-palmitoylated	non-palmitoylated	2
CteArl19	C47	non-palmitoylated	0.038	non-palmitoylated				non-palmitoylated	0.077805	non-palmitoylated		non-palmitoylated	non-palmitoylated	0
CteArl19	C62	non-palmitoylated	0.08	non-palmitoylated				non-palmitoylated	0.07816	non-palmitoylated		non-palmitoylated	non-palmitoylated	0
CteArl19	C152	non-palmitoylated	0.15	non-palmitoylated				non-palmitoylated	0.09096	non-palmitoylated		non-palmitoylated	non-palmitoylated	0
CteArl19	C163	non-palmitoylated	0.096	non-palmitoylated				non-palmitoylated	0.100041	non-palmitoylated		non-palmitoylated	non-palmitoylated	0
CteArl20	C5	non-palmitoylated	0.232	palmitoylated	3.117	1.396	S-Palmitoylation: Cluster C	palmitoylated	0.839969	non-palmitoylated		non-palmitoylated	non-palmitoylated	2
CteArl20	C158	non-palmitoylated	0.284	non-palmitoylated				non-palmitoylated	0.076918	non-palmitoylated		non-palmitoylated	non-palmitoylated	0
CteArl20	C172	non-palmitoylated	0.15	non-palmitoylated				non-palmitoylated	0.081748	palmitoylated	0.84691	non-palmitoylated	non-palmitoylated	1
CteArl1	C79	non-palmitoylated	0.042	non-palmitoylated				non-palmitoylated	0.087037	non-palmitoylated		non-palmitoylated	non-palmitoylated	0
CteArl1	C121	non-palmitoylated	0.142	non-palmitoylated				non-palmitoylated	0.088778	palmitoylated	0.53469	non-palmitoylated	non-palmitoylated	1
CteArl2	C157	non-palmitoylated	0.2	non-palmitoylated				non-palmitoylated	0.097893	palmitoylated	0.51698	non-palmitoylated	non-palmitoylated	1
CteArl3	C158	non-palmitoylated	0.098	non-palmitoylated				non-palmitoylated	0.144539	palmitoylated	0.54128	non-palmitoylated	non-palmitoylated	1
CteArl10	C101	non-palmitoylated	0.248	non-palmitoylated				non-palmitoylated	0.080168	non-palmitoylated		non-palmitoylated	non-palmitoylated	0
CteArl10	C132	non-palmitoylated	0.13	non-palmitoylated				non-palmitoylated	0.086298	palmitoylated	0.5	non-palmitoylated	non-palmitoylated	1
CteArl10	C141	non-palmitoylated	0.064	non-palmitoylated				non-palmitoylated	0.093825	palmitoylated	0.80328	non-palmitoylated	non-palmitoylated	1
CteArl4	C47	non-palmitoylated	0.008	non-palmitoylated				non-palmitoylated	0.072904	non-palmitoylated		non-palmitoylated	non-palmitoylated	0
CteArl4	C161	non-palmitoylated	0.15	non-palmitoylated				non-palmitoylated	0.097047	non-palmitoylated		non-palmitoylated	non-palmitoylated	0
CteArl5	C112	non-palmitoylated	0.148	non-palmitoylated				non-palmitoylated	0.083126	non-palmitoylated		non-palmitoylated	non-palmitoylated	0
CteArl5	C157	non-palmitoylated	0.176	non-palmitoylated				non-palmitoylated	0.157809	palmitoylated	0.68928	non-palmitoylated	non-palmitoylated	1
CteArl5	C158	non-palmitoylated	0.078	non-palmitoylated				palmitoylated	0.181504	non-palmitoylated		non-palmitoylated	non-palmitoylated	1
CteArl6a	C87	non-palmitoylated	0.068	non-palmitoylated				non-palmitoylated	0.080312	non-palmitoylated		non-palmitoylated	non-palmitoylated	0
CteArl6a	C143	non-palmitoylated	0.066	non-palmitoylated				non-palmitoylated	0.092621	non-palmitoylated		non-palmitoylated	non-palmitoylated	0
CteArl6a	C160	non-palmitoylated	0.034	non-palmitoylated				non-palmitoylated	0.086708	non-palmitoylated		non-palmitoylated	non-palmitoylated	0
CteArl6b	C57	non-palmitoylated	0.036	non-palmitoylated				non-palmitoylated	0.092444	non-palmitoylated		non-palmitoylated	non-palmitoylated	0
CteArl6b	C91	non-palmitoylated	0.328	non-palmitoylated				non-palmitoylated	0.096729	non-palmitoylated		non-palmitoylated	non-palmitoylated	0
CteArl6b	C165	non-palmitoylated	0.114	non-palmitoylated				non-palmitoylated	0.096762	palmitoylated	0.56272	non-palmitoylated	non-palmitoylated	1
CteArl6b	C190	palmitoylated	0.604	non-palmitoylated				palmitoylated	0.877468	non-palmitoylated		non-palmitoylated	non-palmitoylated	2
CteArl8	C86	non-palmitoylated	0.05	non-palmitoylated				non-palmitoylated	0.09973	non-palmitoylated		non-palmitoylated	non-palmitoylated	0
CteArl8	C158	non-palmitoylated	0.16	non-palmitoylated				non-palmitoylated	0.119306	palmitoylated	0.69959	non-palmitoylated	non-palmitoylated	1
CteArl8	C159	non-palmitoylated	0.204	non-palmitoylated				non-palmitoylated	0.125498	palmitoylated	0.72446	non-palmitoylated	non-palmitoylated	1
CteArl8	C164	non-palmitoylated	0.116	non-palmitoylated				palmitoylated	0.228698	palmitoylated	0.53447	non-palmitoylated	non-palmitoylated	2
CteArl13	C4	non-palmitoylated	0.396	palmitoylated	20.688	1.983	S-Palmitoylation: Cluster A	palmitoylated	0.861371	non-palmitoylated		non-palmitoylated	non-palmitoylated	2
CteArl13	C103	non-palmitoylated	0.05	non-palmitoylated				non-palmitoylated	0.08069	non-palmitoylated		non-palmitoylated	non-palmitoylated	0
CteArl13	C140	non-palmitoylated	0.014	non-palmitoylated				non-palmitoylated	0.077952	non-palmitoylated		non-palmitoylated	non-palmitoylated	0
CteArl13	C154	non-palmitoylated	0.032	non-palmitoylated				non-palmitoylated	0.083807	non-palmitoylated		non-palmitoylated	non-palmitoylated	0
CteArl13	C156	non-palmitoylated	0.098	non-palmitoylated				non-palmitoylated	0.089355	non-palmitoylated		non-palmitoylated	non-palmitoylated	0
CteArl13	C161	non-palmitoylated	0.174	non-palmitoylated				non-palmitoylated	0.085353	palmitoylated	0.5106	non-palmitoylated	non-palmitoylated	1
CteArl13	C400	non-palmitoylated	0.252	non-palmitoylated				non-palmitoylated	0.111875	non-palmitoylated		non-palmitoylated	non-palmitoylated	0
CteArl15	C4	palmitoylated	0.612	non-palmitoylated				palmitoylated	0.824393	non-palmitoylated		non-palmitoylated	non-palmitoylated	2
CteArl15	C20	palmitoylated	0.456	palmitoylated	3.181	3.076	S-Palmitoylation: Cluster B	palmitoylated	0.225888	palmitoylated	0.8455	palmitoylated	palmitoylated	5
CteArl15	C21	palmitoylated	0.65	non-palmitoylated				palmitoylated	0.200893	palmitoylated	0.81631	palmitoylated	palmitoylated	4
CteArl15	C45	palmitoylated	0.456	non-palmitoylated				non-palmitoylated	0.082921	non-palmitoylated		palmitoylated	non-palmitoylated	2
CteArl15	C59	non-palmitoylated	0.114	palmitoylated	3.279	3.076	S-Palmitoylation: Cluster B	non-palmitoylated	0.083427	palmitoylated	0.56175	non-palmitoylated	non-palmitoylated	2
CteArl15	C98	non-palmitoylated	0.004	non-palmitoylated				non-palmitoylated	0.09066	non-palmitoylated		non-palmitoylated	non-palmitoylated	0
CteArl15	C133	non-palmitoylated	0.076	non-palmitoylated				non-palmitoylated	0.093954	palmitoylated	0.73549	non-palmitoylated	non-palmitoylated	1
CteArl15	C165	non-palmitoylated	0.072	non-palmitoylated				non-palmitoylated	0.104566	palmitoylated	0.55817	non-palmitoylated	non-palmitoylated	1
CteArl16	C2	palmitoylated	0.618	palmitoylated	9.241	3.076	S-Palmitoylation: Cluster B	palmitoylated	0.889394	non-palmitoylated		non-palmitoylated	palmitoylated	3
CteArl16	C65	non-palmitoylated	0.134	non-palmitoylated				non-palmitoylated	0.064368	palmitoylated	0.62531	non-palmitoylated	non-palmitoylated	1
CteArl16	C77	non-palmitoylated	0.138	non-palmitoylated				non-palmitoylated	0.067137	non-palmitoylated		non-palmitoylated	non-palmitoylated	0
CteArl16	C90	non-palmitoylated	0.114	non-palmitoylated				non-palmitoylated	0.087523	non-palmitoylated		non-palmitoylated	non-palmitoylated	0
CteArl16	C96	non-palmitoylated	0.044	non-palmitoylated				non-palmitoylated	0.08975	palmitoylated	0.6711	non-palmitoylated	non-palmitoylated	1
CteArfrp1	C125	non-palmitoylated	0.116	non-palmitoylated				non-palmitoylated	0.129625	non-palmitoylated		non-palmitoylated	non-palmitoylated	0
CteArfrp1	C141	non-palmitoylated	0.062	non-palmitoylated				non-palmitoylated	0.114266	non-palmitoylated		non-palmitoylated	non-palmitoylated	0
CteArfrp1	C163	non-palmitoylated	0.024	non-palmitoylated				non-palmitoylated	0.080584	non-palmitoylated		non-palmitoylated	non-palmitoylated	0
CteSar1a	C173	non-palmitoylated	0.032	non-palmitoylated				palmitoylated	0.198266	palmitoylated	0.60683	non-palmitoylated	non-palmitoylated	2
CteSar1b	C39	non-palmitoylated	0.32	non-palmitoylated				non-palmitoylated	0.094174	non-palmitoylated		non-palmitoylated	non-palmitoylated	0
CteSar1b	C152	non-palmitoylated	0.226	palmitoylated	2.352	1.396	S-Palmitoylation: Cluster C	non-palmitoylated	0.079703	palmitoylated	0.81637	non-palmitoylated	non-palmitoylated	2
CteSar1b	C153	non-palmitoylated	0.198	palmitoylated	3.433	3.076	S-Palmitoylation: Cluster B	non-palmitoylated	0.079413	palmitoylated	0.55171	non-palmitoylated	non-palmitoylated	2
CteSar1b	C180	non-palmitoylated	0.238	non-palmitoylated				palmitoylated	0.419094	non-palmitoylated		non-palmitoylated	non-palmitoylated	1
CteSRb	C58	non-palmitoylated	0.182	non-palmitoylated				non-palmitoylated	0.090349	palmitoylated	0.89184	non-palmitoylated	non-palmitoylated	1
CteSRb	C98	non-palmitoylated	0.012	non-palmitoylated				non-palmitoylated	0.069946	non-palmitoylated		non-palmitoylated	non-palmitoylated	0
CteSRb	C114	non-palmitoylated	0.066	non-palmitoylated				non-palmitoylated	0.080176	non-palmitoylated		non-palmitoylated	non-palmitoylated	0
CteSRb	C165	non-palmitoylated	0.01	non-palmitoylated				non-palmitoylated	0.079043	palmitoylated	0.6108	non-palmitoylated	non-palmitoylated	1
CteSRb	C231	non-palmitoylated	0.062	palmitoylated	1.577	1.396	S-Palmitoylation: Cluster C	non-palmitoylated	0.161892	palmitoylated	0.54094	non-palmitoylated	non-palmitoylated	2
SmaArf1	C159	non-palmitoylated	0.006	non-palmitoylated				non-palmitoylated	0.166822	non-palmitoylated		non-palmitoylated	non-palmitoylated	0
SmaArf1	C174	non-palmitoylated	0.324	non-palmitoylated				palmitoylated	0.751224	non-palmitoylated		non-palmitoylated	non-palmitoylated	1
SmaArf4	C159	non-palmitoylated	0.122	non-palmitoylated				non-palmitoylated	0.160991	non-palmitoylated		non-palmitoylated	non-palmitoylated	0
SmaArl1	C79	non-palmitoylated	0.054	non-palmitoylated				non-palmitoylated	0.076852	non-palmitoylated		non-palmitoylated	non-palmitoylated	0
SmaArl1	C132	non-palmitoylated	0.126	non-palmitoylated				non-palmitoylated	0.095261	non-palmitoylated		non-palmitoylated	non-palmitoylated	0
SmaArl1	C177	non-palmitoylated	0.278	non-palmitoylated				palmitoylated	0.835412	non-palmitoylated		non-palmitoylated	non-palmitoylated	1
SmaArl2	C102	non-palmitoylated	0.152	non-palmitoylated				non-palmitoylated	0.111818	non-palmitoylated		non-palmitoylated	non-palmitoylated	0
SmaArl2	C157	non-palmitoylated	0.162	non-palmitoylated				non-palmitoylated	0.100807	palmitoylated	0.51193	non-palmitoylated	non-palmitoylated	1
SmaArl2	C178	non-palmitoylated	0.24	palmitoylated	2.512	1.396	S-Palmitoylation: Cluster C	palmitoylated	0.775956	non-palmitoylated		non-palmitoylated	non-palmitoylated	2
SmaArl3	C158	non-palmitoylated	0.09	non-palmitoylated				non-palmitoylated	0.122865	palmitoylated	0.5065	non-palmitoylated	non-palmitoylated	1
SmaArl5	C107	non-palmitoylated	0.228	non-palmitoylated				non-palmitoylated	0.082124	non-palmitoylated		non-palmitoylated	non-palmitoylated	0
SmaArl5	C132	non-palmitoylated	0.058	non-palmitoylated				non-palmitoylated	0.072246	palmitoylated	0.56762	non-palmitoylated	non-palmitoylated	1
SmaArl5	C157	non-palmitoylated	0.176	non-palmitoylated				non-palmitoylated	0.167093	palmitoylated	0.74992	non-palmitoylated	non-palmitoylated	1
SmaArl5	C158	non-palmitoylated	0.162	non-palmitoylated				palmitoylated	0.192484	non-palmitoylated		non-palmitoylated	non-palmitoylated	1
SmaArl6	C67	non-palmitoylated	0.098	non-palmitoylated				non-palmitoylated	0.07616	palmitoylated	0.53813	non-palmitoylated	non-palmitoylated	1
SmaArl6	C87	non-palmitoylated	0.264	non-palmitoylated				non-palmitoylated	0.078862	non-palmitoylated		non-palmitoylated	non-palmitoylated	0
SmaArl6	C119	non-palmitoylated	0.11	non-palmitoylated				non-palmitoylated	0.105307	non-palmitoylated		non-palmitoylated	non-palmitoylated	0
SmaArl8	C86	non-palmitoylated	0.056	non-palmitoylated				non-palmitoylated	0.093029	non-palmitoylated		non-palmitoylated	non-palmitoylated	0
SmaArl8	C158	non-palmitoylated	0.258	non-palmitoylated				non-palmitoylated	0.112234	palmitoylated	0.73191	non-palmitoylated	non-palmitoylated	1
SmaArl8	C159	non-palmitoylated	0.298	non-palmitoylated				non-palmitoylated	0.115668	palmitoylated	0.74833	non-palmitoylated	non-palmitoylated	1
SmaArl8	C164	non-palmitoylated	0.198	non-palmitoylated				palmitoylated	0.207892	palmitoylated	0.51364	non-palmitoylated	non-palmitoylated	2
SmaArl13	C4	palmitoylated	0.528	palmitoylated	22.423	1.983	S-Palmitoylation: Cluster A	palmitoylated	0.865743	non-palmitoylated		palmitoylated	palmitoylated	4
SmaArl13	C103	non-palmitoylated	0.04	non-palmitoylated				non-palmitoylated	0.087589	non-palmitoylated		non-palmitoylated	non-palmitoylated	0
SmaArl13	C115	non-palmitoylated	0.22	non-palmitoylated				non-palmitoylated	0.099115	palmitoylated	0.55685	non-palmitoylated	non-palmitoylated	1
SmaArl13	C154	non-palmitoylated	0.128	non-palmitoylated				non-palmitoylated	0.160102	non-palmitoylated		non-palmitoylated	non-palmitoylated	0
SmaArl13	C156	non-palmitoylated	0.148	non-palmitoylated				non-palmitoylated	0.162844	non-palmitoylated		non-palmitoylated	non-palmitoylated	0
SmaArl13	C161	non-palmitoylated	0.108	palmitoylated	1.997	1.983	S-Palmitoylation: Cluster A	non-palmitoylated	0.145454	palmitoylated	0.66586	non-palmitoylated	non-palmitoylated	2
SmaArl13	C162	non-palmitoylated	0.19	non-palmitoylated				non-palmitoylated	0.142851	palmitoylated	0.54723	palmitoylated	non-palmitoylated	2
SmaArfrp1	C163	non-palmitoylated	0.142	non-palmitoylated				non-palmitoylated	0.068511	non-palmitoylated		non-palmitoylated	non-palmitoylated	0
SmaSar1	C179	non-palmitoylated	0.024	non-palmitoylated				palmitoylated	0.236908	palmitoylated	0.55956	palmitoylated	palmitoylated	3
SmaSRb	C15	palmitoylated	0.92	palmitoylated	8.318	1.983	S-Palmitoylation: Cluster A	palmitoylated	0.5	palmitoylated	0.76821	non-palmitoylated	palmitoylated	4
SmaSRb	C39	non-palmitoylated	0.08	non-palmitoylated				non-palmitoylated	0.093286	palmitoylated	0.83848	non-palmitoylated	non-palmitoylated	1
SmaSRb	C142	non-palmitoylated	0.056	non-palmitoylated				non-palmitoylated	0.065918	palmitoylated	0.79551	non-palmitoylated	non-palmitoylated	1
SmeArf1a	C159	non-palmitoylated	0.072	non-palmitoylated				non-palmitoylated	0.10852	non-palmitoylated		non-palmitoylated	non-palmitoylated	0
SmeArf1b	C159	non-palmitoylated	0.006	non-palmitoylated				non-palmitoylated	0.127163	non-palmitoylated		non-palmitoylated	non-palmitoylated	0
SmeArf4	C159	non-palmitoylated	0.022	non-palmitoylated				non-palmitoylated	0.176887	non-palmitoylated		non-palmitoylated	non-palmitoylated	0
SmeArf6	C156	non-palmitoylated	0.016	non-palmitoylated				palmitoylated	0.196926	non-palmitoylated		non-palmitoylated	non-palmitoylated	1
SmeArl19a	C89	non-palmitoylated	0.016	non-palmitoylated				non-palmitoylated	0.095189	non-palmitoylated		non-palmitoylated	non-palmitoylated	0
SmeArl19a	C117	non-palmitoylated	0.144	non-palmitoylated				non-palmitoylated	0.08061	palmitoylated	0.52702	non-palmitoylated	non-palmitoylated	1
SmeArl19a	C163	non-palmitoylated	0.102	palmitoylated	6.178	3.076	S-Palmitoylation: Cluster B	non-palmitoylated	0.080755	palmitoylated	0.65893	non-palmitoylated	non-palmitoylated	2
SmeArl19a	C164	non-palmitoylated	0.082	palmitoylated	4.739	3.076	S-Palmitoylation: Cluster B	non-palmitoylated	0.081745	non-palmitoylated		non-palmitoylated	non-palmitoylated	1
SmeArl19a	C189	non-palmitoylated	0.19	non-palmitoylated				palmitoylated	0.820266	non-palmitoylated		palmitoylated	non-palmitoylated	2
SmeArl19b	C89	non-palmitoylated	0.016	non-palmitoylated				non-palmitoylated	0.095189	non-palmitoylated		palmitoylated	non-palmitoylated	1
SmeArl19b	C117	non-palmitoylated	0.144	non-palmitoylated				non-palmitoylated	0.08061	palmitoylated	0.52702	palmitoylated	non-palmitoylated	2
SmeArl19b	C163	non-palmitoylated	0.1	palmitoylated	6.178	3.076	S-Palmitoylation: Cluster B	non-palmitoylated	0.083122	palmitoylated	0.65893	palmitoylated	palmitoylated	3
SmeArl19b	C164	non-palmitoylated	0.088	palmitoylated	4.739	3.076	S-Palmitoylation: Cluster B	non-palmitoylated	0.083342	non-palmitoylated		palmitoylated	non-palmitoylated	2
SmeArl19b	C189	non-palmitoylated	0.186	non-palmitoylated				palmitoylated	0.823384	non-palmitoylated		palmitoylated	non-palmitoylated	2
SmeArl19c	C89	non-palmitoylated	0.01	non-palmitoylated				non-palmitoylated	0.095633	non-palmitoylated		palmitoylated	non-palmitoylated	1
SmeArl19c	C117	non-palmitoylated	0.144	non-palmitoylated				non-palmitoylated	0.081026	palmitoylated	0.52702	palmitoylated	non-palmitoylated	2
SmeArl19c	C163	non-palmitoylated	0.104	palmitoylated	5.204	3.076	S-Palmitoylation: Cluster B	non-palmitoylated	0.08264	palmitoylated	0.62863	palmitoylated	palmitoylated	3
SmeArl19c	C164	non-palmitoylated	0.084	palmitoylated	4.992	3.076	S-Palmitoylation: Cluster B	non-palmitoylated	0.082859	non-palmitoylated		palmitoylated	non-palmitoylated	2
SmeArl19c	C189	non-palmitoylated	0.186	non-palmitoylated				palmitoylated	0.823431	non-palmitoylated		palmitoylated	non-palmitoylated	2
SmeArl19d	C89	non-palmitoylated	0.016	non-palmitoylated				non-palmitoylated	0.095189	non-palmitoylated		non-palmitoylated	non-palmitoylated	0
SmeArl19d	C117	non-palmitoylated	0.144	non-palmitoylated				non-palmitoylated	0.081026	palmitoylated	0.52702	non-palmitoylated	non-palmitoylated	1
SmeArl19d	C163	non-palmitoylated	0.104	palmitoylated	5.204	3.076	S-Palmitoylation: Cluster B	non-palmitoylated	0.08264	palmitoylated	0.62863	non-palmitoylated	non-palmitoylated	2
SmeArl19d	C164	non-palmitoylated	0.084	palmitoylated	4.992	3.076	S-Palmitoylation: Cluster B	non-palmitoylated	0.082859	non-palmitoylated		non-palmitoylated	non-palmitoylated	1
SmeArl19d	C189	non-palmitoylated	0.186	non-palmitoylated				palmitoylated	0.823431	non-palmitoylated		non-palmitoylated	non-palmitoylated	1
SmeArl19e	C89	non-palmitoylated	0.016	non-palmitoylated				non-palmitoylated	0.095189	non-palmitoylated		non-palmitoylated	non-palmitoylated	0
SmeArl19e	C117	non-palmitoylated	0.144	non-palmitoylated				non-palmitoylated	0.081026	palmitoylated	0.52702	non-palmitoylated	non-palmitoylated	1
SmeArl19e	C163	non-palmitoylated	0.102	palmitoylated	5.204	3.076	S-Palmitoylation: Cluster B	non-palmitoylated	0.086947	palmitoylated	0.62863	non-palmitoylated	non-palmitoylated	2
SmeArl19e	C164	non-palmitoylated	0.084	palmitoylated	4.904	3.076	S-Palmitoylation: Cluster B	non-palmitoylated	0.087176	non-palmitoylated		non-palmitoylated	non-palmitoylated	1
SmeArl19e	C189	non-palmitoylated	0.192	non-palmitoylated				palmitoylated	0.831266	non-palmitoylated		non-palmitoylated	non-palmitoylated	1
SmeArl19f	C45	non-palmitoylated	0.096	non-palmitoylated				non-palmitoylated	0.08122	non-palmitoylated		non-palmitoylated	non-palmitoylated	0
SmeArl19f	C89	non-palmitoylated	0.006	non-palmitoylated				non-palmitoylated	0.070761	non-palmitoylated		non-palmitoylated	non-palmitoylated	0
SmeArl19f	C163	non-palmitoylated	0.198	palmitoylated	5.644	3.076	S-Palmitoylation: Cluster B	non-palmitoylated	0.090657	palmitoylated	0.77099	non-palmitoylated	non-palmitoylated	2
SmeArl19f	C164	non-palmitoylated	0.182	palmitoylated	5.204	3.076	S-Palmitoylation: Cluster B	non-palmitoylated	0.097521	palmitoylated	0.5571	non-palmitoylated	non-palmitoylated	2
SmeArl19g	C154	non-palmitoylated	0.124	palmitoylated	4.48	3.076	S-Palmitoylation: Cluster B	non-palmitoylated	0.079078	palmitoylated	0.69753	non-palmitoylated	non-palmitoylated	2
SmeArl19g	C155	non-palmitoylated	0.172	palmitoylated	4.293	3.076	S-Palmitoylation: Cluster B	non-palmitoylated	0.082277	non-palmitoylated		non-palmitoylated	non-palmitoylated	1
SmeArl19h	C6	non-palmitoylated	0.338	palmitoylated	2.625	1.396	S-Palmitoylation: Cluster C	palmitoylated	0.832372	non-palmitoylated		non-palmitoylated	non-palmitoylated	2
SmeArl19h	C13	non-palmitoylated	0.248	non-palmitoylated				palmitoylated	0.583616	non-palmitoylated		palmitoylated	non-palmitoylated	2
SmeArl19h	C89	non-palmitoylated	0.026	non-palmitoylated				non-palmitoylated	0.076618	non-palmitoylated		non-palmitoylated	non-palmitoylated	0
SmeArl19h	C163	non-palmitoylated	0.026	non-palmitoylated				non-palmitoylated	0.077054	non-palmitoylated		non-palmitoylated	non-palmitoylated	0
SmeArl19i	C9	non-palmitoylated	0.272	non-palmitoylated				palmitoylated	0.693045	non-palmitoylated		palmitoylated	non-palmitoylated	2
SmeArl19i	C67	non-palmitoylated	0.09	non-palmitoylated				non-palmitoylated	0.094581	non-palmitoylated		non-palmitoylated	non-palmitoylated	0
SmeArl19i	C108	non-palmitoylated	0.076	non-palmitoylated				non-palmitoylated	0.081827	non-palmitoylated		non-palmitoylated	non-palmitoylated	0
SmeArl19i	C163	non-palmitoylated	0.138	non-palmitoylated				non-palmitoylated	0.066853	palmitoylated	0.54814	non-palmitoylated	non-palmitoylated	1
SmeArl1a	C79	non-palmitoylated	0.056	non-palmitoylated				non-palmitoylated	0.074796	non-palmitoylated		non-palmitoylated	non-palmitoylated	0
SmeArl1a	C132	non-palmitoylated	0.184	palmitoylated	3.078	3.076	S-Palmitoylation: Cluster B	non-palmitoylated	0.08878	non-palmitoylated		non-palmitoylated	non-palmitoylated	1
SmeArl1b	C79	non-palmitoylated	0.05	non-palmitoylated				non-palmitoylated	0.091398	non-palmitoylated		non-palmitoylated	non-palmitoylated	0
SmeArl1b	C118	non-palmitoylated	0.04	non-palmitoylated				non-palmitoylated	0.107046	non-palmitoylated		non-palmitoylated	non-palmitoylated	0
SmeArl1b	C132	non-palmitoylated	0.09	non-palmitoylated				non-palmitoylated	0.094458	palmitoylated	0.53961	non-palmitoylated	non-palmitoylated	1
SmeArl2	C102	non-palmitoylated	0.154	non-palmitoylated				non-palmitoylated	0.101243	non-palmitoylated		non-palmitoylated	non-palmitoylated	0
SmeArl2	C157	non-palmitoylated	0.25	non-palmitoylated				non-palmitoylated	0.111676	non-palmitoylated		non-palmitoylated	non-palmitoylated	0
SmeArl3	C158	non-palmitoylated	0.122	non-palmitoylated				non-palmitoylated	0.105975	palmitoylated	0.52538	non-palmitoylated	non-palmitoylated	1
SmeArl4	C20	non-palmitoylated	0.076	palmitoylated	1.454	1.396	S-Palmitoylation: Cluster C	palmitoylated	0.310268	palmitoylated	0.60614	non-palmitoylated	palmitoylated	3
SmeArl4	C43	non-palmitoylated	0.04	non-palmitoylated				non-palmitoylated	0.105742	non-palmitoylated		non-palmitoylated	non-palmitoylated	0
SmeArl4	C45	non-palmitoylated	0.006	non-palmitoylated				non-palmitoylated	0.101316	non-palmitoylated		non-palmitoylated	non-palmitoylated	0
SmeArl4	C132	non-palmitoylated	0.15	non-palmitoylated				non-palmitoylated	0.094672	non-palmitoylated		non-palmitoylated	non-palmitoylated	0
SmeArl4	C157	non-palmitoylated	0.092	non-palmitoylated				non-palmitoylated	0.097432	palmitoylated	0.64418	non-palmitoylated	non-palmitoylated	1
SmeArl4	C159	palmitoylated	0.426	palmitoylated	4.663	3.076	S-Palmitoylation: Cluster B	non-palmitoylated	0.101714	palmitoylated	0.7359	non-palmitoylated	palmitoylated	3
SmeArl4	C206	non-palmitoylated	0.366	non-palmitoylated				palmitoylated	0.900252	non-palmitoylated		non-palmitoylated	non-palmitoylated	1
SmeArl6	C67	non-palmitoylated	0.084	non-palmitoylated				non-palmitoylated	0.085747	non-palmitoylated		non-palmitoylated	non-palmitoylated	0
SmeArl6	C87	non-palmitoylated	0.016	non-palmitoylated				non-palmitoylated	0.086848	non-palmitoylated		non-palmitoylated	non-palmitoylated	0
SmeArl6	C143	non-palmitoylated	0.042	non-palmitoylated				non-palmitoylated	0.092603	non-palmitoylated		non-palmitoylated	non-palmitoylated	0
SmeArl8a	C86	non-palmitoylated	0.052	non-palmitoylated				non-palmitoylated	0.097507	non-palmitoylated		non-palmitoylated	non-palmitoylated	0
SmeArl8a	C158	non-palmitoylated	0.28	non-palmitoylated				non-palmitoylated	0.120003	palmitoylated	0.67127	non-palmitoylated	non-palmitoylated	1
SmeArl8a	C159	non-palmitoylated	0.348	non-palmitoylated				non-palmitoylated	0.125257	palmitoylated	0.72596	non-palmitoylated	non-palmitoylated	1
SmeArl8a	C164	non-palmitoylated	0.26	non-palmitoylated				palmitoylated	0.229584	palmitoylated	0.51364	non-palmitoylated	non-palmitoylated	2
SmeArl8b	C86	non-palmitoylated	0.056	non-palmitoylated				non-palmitoylated	0.081488	palmitoylated	0.50545	non-palmitoylated	non-palmitoylated	1
SmeArl8b	C159	non-palmitoylated	0.168	non-palmitoylated				non-palmitoylated	0.113754	non-palmitoylated		non-palmitoylated	non-palmitoylated	0
SmeArl8b	C164	non-palmitoylated	0.214	non-palmitoylated				palmitoylated	0.205113	palmitoylated	0.6396	non-palmitoylated	non-palmitoylated	2
SmeArl8b	C181	non-palmitoylated	0.062	non-palmitoylated				palmitoylated	0.839509	non-palmitoylated		non-palmitoylated	non-palmitoylated	1
SmeArl15	C12	non-palmitoylated	0.18	non-palmitoylated				palmitoylated	0.659677	palmitoylated	0.66247	palmitoylated	palmitoylated	3
SmeArl15	C16	non-palmitoylated	0.106	non-palmitoylated				palmitoylated	0.488301	palmitoylated	0.79444	palmitoylated	palmitoylated	3
SmeArl15	C24	non-palmitoylated	0.114	palmitoylated	5.967	3.076	S-Palmitoylation: Cluster B	palmitoylated	0.192382	palmitoylated	0.55735	palmitoylated	palmitoylated	4
SmeArl15	C25	non-palmitoylated	0.11	non-palmitoylated				non-palmitoylated	0.16916	non-palmitoylated		palmitoylated	non-palmitoylated	1
SmeArl15	C35	non-palmitoylated	0.046	non-palmitoylated				non-palmitoylated	0.12245	palmitoylated	0.73074	non-palmitoylated	non-palmitoylated	1
SmeArl15	C39	non-palmitoylated	0.13	non-palmitoylated				non-palmitoylated	0.121621	palmitoylated	0.67235	non-palmitoylated	non-palmitoylated	1
SmeArl15	C77	non-palmitoylated	0.06	non-palmitoylated				non-palmitoylated	0.093569	non-palmitoylated		non-palmitoylated	non-palmitoylated	0
SmeArl15	C113	non-palmitoylated	0.058	non-palmitoylated				non-palmitoylated	0.090296	palmitoylated	0.90766	non-palmitoylated	non-palmitoylated	1
SmeArl15	C196	non-palmitoylated	0.226	palmitoylated	2.765	1.983	S-Palmitoylation: Cluster A	palmitoylated	0.80396	non-palmitoylated		non-palmitoylated	non-palmitoylated	2
SmeArl16	C155	non-palmitoylated	0.162	palmitoylated	6.722	3.076	S-Palmitoylation: Cluster B	palmitoylated	0.380144	palmitoylated	0.64313	non-palmitoylated	palmitoylated	3
SmeArl16	C156	non-palmitoylated	0.114	non-palmitoylated				palmitoylated	0.417538	non-palmitoylated		non-palmitoylated	non-palmitoylated	1
SmeArl16	C158	non-palmitoylated	0.062	non-palmitoylated				palmitoylated	0.509959	non-palmitoylated		non-palmitoylated	non-palmitoylated	1
SmeArl16	C171	non-palmitoylated	0.082	non-palmitoylated				palmitoylated	0.906214	non-palmitoylated		non-palmitoylated	non-palmitoylated	1
SmeArfrp1	C163	non-palmitoylated	0.098	non-palmitoylated				non-palmitoylated	0.092339	non-palmitoylated		non-palmitoylated	non-palmitoylated	0
SmeArfrp1	C183	non-palmitoylated	0.074	non-palmitoylated				palmitoylated	0.26356	palmitoylated	0.60609	non-palmitoylated	non-palmitoylated	2
SmeSar1	C179	non-palmitoylated	0.06	non-palmitoylated				palmitoylated	0.252469	palmitoylated	0.63734	non-palmitoylated	non-palmitoylated	2
SmeSRb	C45	non-palmitoylated	0.094	non-palmitoylated				non-palmitoylated	0.123255	non-palmitoylated		non-palmitoylated	non-palmitoylated	0
SmeSRb	C142	non-palmitoylated	0.126	non-palmitoylated				non-palmitoylated	0.095388	palmitoylated	0.55316	non-palmitoylated	non-palmitoylated	1
SmeSRb	C209	non-palmitoylated	0.036	non-palmitoylated				palmitoylated	0.342871	non-palmitoylated		non-palmitoylated	non-palmitoylated	1
SmeSRb	C217	non-palmitoylated	0.296	non-palmitoylated				palmitoylated	0.679382	non-palmitoylated		non-palmitoylated	non-palmitoylated	1
NveArf1a	C158	non-palmitoylated	0.014	non-palmitoylated				non-palmitoylated	0.144639	non-palmitoylated		non-palmitoylated	non-palmitoylated	0
NveArf1b	C159	non-palmitoylated	0.014	non-palmitoylated				non-palmitoylated	0.138945	non-palmitoylated		non-palmitoylated	non-palmitoylated	0
NveArf4	C159	non-palmitoylated	0.044	non-palmitoylated				palmitoylated	0.21011	non-palmitoylated		non-palmitoylated	non-palmitoylated	1
NveArf6a	C90	non-palmitoylated	0.044	non-palmitoylated				non-palmitoylated	0.097724	palmitoylated	0.80125	non-palmitoylated	non-palmitoylated	1
NveArf6a	C155	non-palmitoylated	0.014	non-palmitoylated				palmitoylated	0.206345	non-palmitoylated		non-palmitoylated	non-palmitoylated	1
NveArf6b	C90	non-palmitoylated	0.036	non-palmitoylated				non-palmitoylated	0.082298	palmitoylated	0.77167	non-palmitoylated	non-palmitoylated	1
NveArf6b	C155	non-palmitoylated	0.012	non-palmitoylated				non-palmitoylated	0.168007	non-palmitoylated		non-palmitoylated	non-palmitoylated	0
NveArf6b	C163	non-palmitoylated	0.128	non-palmitoylated				palmitoylated	0.456827	non-palmitoylated		non-palmitoylated	non-palmitoylated	1
NveArl19a	C162	non-palmitoylated	0.32	non-palmitoylated				non-palmitoylated	0.100572	non-palmitoylated		non-palmitoylated	non-palmitoylated	0
NveArf1c	C159	non-palmitoylated	0.014	non-palmitoylated				non-palmitoylated	0.12073	non-palmitoylated		non-palmitoylated	non-palmitoylated	0
NveArf1d	C85	non-palmitoylated	0.1	non-palmitoylated				non-palmitoylated	0.092823	palmitoylated	0.62117	non-palmitoylated	non-palmitoylated	1
NveArf1d	C159	non-palmitoylated	0.078	non-palmitoylated				non-palmitoylated	0.091224	non-palmitoylated		non-palmitoylated	non-palmitoylated	0
NveArl19b	C59	non-palmitoylated	0.086	non-palmitoylated				non-palmitoylated	0.083627	non-palmitoylated		non-palmitoylated	non-palmitoylated	0
NveArl19b	C160	non-palmitoylated	0.08	non-palmitoylated				non-palmitoylated	0.082904	palmitoylated	0.52878	non-palmitoylated	non-palmitoylated	1
NveTRIM23	C22	non-palmitoylated	0.124	non-palmitoylated				non-palmitoylated	0.157781	non-palmitoylated		non-palmitoylated	non-palmitoylated	0
NveTRIM23	C25	non-palmitoylated	0.088	non-palmitoylated				non-palmitoylated	0.105457	palmitoylated	0.75624	non-palmitoylated	non-palmitoylated	1
NveTRIM23	C42	non-palmitoylated	0.088	non-palmitoylated				non-palmitoylated	0.068173	non-palmitoylated		non-palmitoylated	non-palmitoylated	0
NveTRIM23	C47	non-palmitoylated	0.034	non-palmitoylated				non-palmitoylated	0.062693	palmitoylated	0.63001	non-palmitoylated	non-palmitoylated	1
NveTRIM23	C50	non-palmitoylated	0.016	non-palmitoylated				non-palmitoylated	0.066242	non-palmitoylated		palmitoylated	non-palmitoylated	1
NveTRIM23	C63	non-palmitoylated	0.062	non-palmitoylated				non-palmitoylated	0.079475	non-palmitoylated		non-palmitoylated	non-palmitoylated	0
NveTRIM23	C114	non-palmitoylated	0.118	non-palmitoylated				non-palmitoylated	0.069217	non-palmitoylated		non-palmitoylated	non-palmitoylated	0
NveTRIM23	C126	non-palmitoylated	0.15	non-palmitoylated				non-palmitoylated	0.070353	non-palmitoylated		non-palmitoylated	non-palmitoylated	0
NveTRIM23	C129	non-palmitoylated	0.164	non-palmitoylated				non-palmitoylated	0.069551	palmitoylated	0.76173	palmitoylated	non-palmitoylated	2
NveTRIM23	C134	non-palmitoylated	0.124	non-palmitoylated				non-palmitoylated	0.085062	palmitoylated	0.51311	non-palmitoylated	non-palmitoylated	1
NveTRIM23	C137	non-palmitoylated	0.054	non-palmitoylated				non-palmitoylated	0.088449	palmitoylated	0.61344	non-palmitoylated	non-palmitoylated	1
NveTRIM23	C165	non-palmitoylated	0.03	non-palmitoylated				non-palmitoylated	0.092153	non-palmitoylated		non-palmitoylated	non-palmitoylated	0
NveTRIM23	C177	non-palmitoylated	0.032	non-palmitoylated				non-palmitoylated	0.120427	non-palmitoylated		non-palmitoylated	non-palmitoylated	0
NveTRIM23	C182	non-palmitoylated	0.044	non-palmitoylated				non-palmitoylated	0.112687	non-palmitoylated		non-palmitoylated	non-palmitoylated	0
NveTRIM23	C189	non-palmitoylated	0.02	non-palmitoylated				non-palmitoylated	0.106842	palmitoylated	0.5	non-palmitoylated	non-palmitoylated	1
NveTRIM23	C192	non-palmitoylated	0.116	non-palmitoylated				non-palmitoylated	0.101457	palmitoylated	0.84405	palmitoylated	non-palmitoylated	2
NveTRIM23	C326	non-palmitoylated	0.294	non-palmitoylated				non-palmitoylated	0.080263	palmitoylated	0.72216	non-palmitoylated	non-palmitoylated	1
NveTRIM23	C329	non-palmitoylated	0.228	non-palmitoylated				non-palmitoylated	0.076724	non-palmitoylated		palmitoylated	non-palmitoylated	1
NveTRIM23	C368	non-palmitoylated	0.112	palmitoylated	3.16	3.076	S-Palmitoylation: Cluster B	non-palmitoylated	0.078922	non-palmitoylated		non-palmitoylated	non-palmitoylated	1
NveTRIM23	C523	non-palmitoylated	0.37	palmitoylated	4.425	3.076	S-Palmitoylation: Cluster B	non-palmitoylated	0.110356	palmitoylated	0.73341	non-palmitoylated	non-palmitoylated	2
NveTRIM23	C524	non-palmitoylated	0.238	non-palmitoylated				non-palmitoylated	0.108913	palmitoylated	0.79623	non-palmitoylated	non-palmitoylated	1
NveTRIM23	C533	non-palmitoylated	0.054	non-palmitoylated				non-palmitoylated	0.107294	non-palmitoylated		non-palmitoylated	non-palmitoylated	0
NveArl1	C80	non-palmitoylated	0.03	non-palmitoylated				non-palmitoylated	0.079009	non-palmitoylated		non-palmitoylated	non-palmitoylated	0
NveArl2	C102	non-palmitoylated	0.138	non-palmitoylated				non-palmitoylated	0.093711	non-palmitoylated		non-palmitoylated	non-palmitoylated	0
NveArl2	C157	non-palmitoylated	0.246	non-palmitoylated				non-palmitoylated	0.1085	palmitoylated	0.52618	non-palmitoylated	non-palmitoylated	1
NveArl3	C159	non-palmitoylated	0.064	non-palmitoylated				non-palmitoylated	0.166561	non-palmitoylated		non-palmitoylated	non-palmitoylated	0
NveArl10	C101	non-palmitoylated	0.126	non-palmitoylated				non-palmitoylated	0.063032	non-palmitoylated		non-palmitoylated	non-palmitoylated	0
NveArl10	C204	non-palmitoylated	0.154	non-palmitoylated				non-palmitoylated	0.091756	non-palmitoylated		non-palmitoylated	non-palmitoylated	0
NveArl10	C229	non-palmitoylated	0.4	palmitoylated	3.854	3.076	S-Palmitoylation: Cluster B	palmitoylated	0.892423	non-palmitoylated		palmitoylated	palmitoylated	3
NveArl4	C135	non-palmitoylated	0.044	non-palmitoylated				non-palmitoylated	0.102842	non-palmitoylated		non-palmitoylated	non-palmitoylated	0
NveArl4	C164	non-palmitoylated	0.08	non-palmitoylated				non-palmitoylated	0.111425	palmitoylated	0.64554	non-palmitoylated	non-palmitoylated	1
NveArl5	C146	non-palmitoylated	0.158	non-palmitoylated				non-palmitoylated	0.093041	non-palmitoylated		non-palmitoylated	non-palmitoylated	0
NveArl5	C157	non-palmitoylated	0.196	non-palmitoylated				palmitoylated	0.189452	palmitoylated	0.71266	non-palmitoylated	non-palmitoylated	2
NveArl5	C158	non-palmitoylated	0.186	non-palmitoylated				palmitoylated	0.214083	non-palmitoylated		non-palmitoylated	non-palmitoylated	1
NveArl6	C22	non-palmitoylated	0.184	non-palmitoylated				palmitoylated	0.216079	palmitoylated	0.56815	non-palmitoylated	non-palmitoylated	2
NveArl6	C55	non-palmitoylated	0.008	non-palmitoylated				non-palmitoylated	0.071396	non-palmitoylated		non-palmitoylated	non-palmitoylated	0
NveArl6	C103	non-palmitoylated	0.05	non-palmitoylated				non-palmitoylated	0.091377	non-palmitoylated		non-palmitoylated	non-palmitoylated	0
NveArl6	C143	non-palmitoylated	0.022	non-palmitoylated				non-palmitoylated	0.09391	non-palmitoylated		non-palmitoylated	non-palmitoylated	0
NveArl6	C160	non-palmitoylated	0.028	non-palmitoylated				non-palmitoylated	0.115702	non-palmitoylated		non-palmitoylated	non-palmitoylated	0
NveArl8	C86	non-palmitoylated	0.022	non-palmitoylated				non-palmitoylated	0.094416	palmitoylated	0.54412	non-palmitoylated	non-palmitoylated	1
NveArl8	C91	non-palmitoylated	0.014	non-palmitoylated				non-palmitoylated	0.100346	palmitoylated	0.5566	non-palmitoylated	non-palmitoylated	1
NveArl8	C158	non-palmitoylated	0.266	non-palmitoylated				non-palmitoylated	0.119064	palmitoylated	0.65197	non-palmitoylated	non-palmitoylated	1
NveArl8	C159	non-palmitoylated	0.306	non-palmitoylated				non-palmitoylated	0.122551	palmitoylated	0.72244	non-palmitoylated	non-palmitoylated	1
NveArl8	C164	non-palmitoylated	0.204	non-palmitoylated				palmitoylated	0.216279	palmitoylated	0.53447	non-palmitoylated	non-palmitoylated	2
NveArl13	C8	non-palmitoylated	0.372	palmitoylated	20.125	1.983	S-Palmitoylation: Cluster A	palmitoylated	0.725881	non-palmitoylated		palmitoylated	palmitoylated	3
NveArl13	C107	non-palmitoylated	0.066	non-palmitoylated				non-palmitoylated	0.082415	non-palmitoylated		non-palmitoylated	non-palmitoylated	0
NveArl13	C158	non-palmitoylated	0.048	non-palmitoylated				non-palmitoylated	0.107614	non-palmitoylated		non-palmitoylated	non-palmitoylated	0
NveArl13	C160	non-palmitoylated	0.068	non-palmitoylated				non-palmitoylated	0.105658	non-palmitoylated		non-palmitoylated	non-palmitoylated	0
NveArl13	C165	non-palmitoylated	0.036	non-palmitoylated				non-palmitoylated	0.093614	non-palmitoylated		non-palmitoylated	non-palmitoylated	0
NveArl13	C256	palmitoylated	0.57	non-palmitoylated				non-palmitoylated	0.150862	palmitoylated	0.61389	non-palmitoylated	non-palmitoylated	2
NveArl15	C5	palmitoylated	0.552	palmitoylated	4.523	3.076	S-Palmitoylation: Cluster B	palmitoylated	0.925372	non-palmitoylated		palmitoylated	palmitoylated	4
NveArl15	C7	palmitoylated	0.632	palmitoylated	19.064	1.983	S-Palmitoylation: Cluster A	palmitoylated	0.898177	non-palmitoylated		non-palmitoylated	palmitoylated	3
NveArl15	C8	palmitoylated	0.558	palmitoylated	7.651	3.076	S-Palmitoylation: Cluster B	palmitoylated	0.878229	non-palmitoylated		palmitoylated	palmitoylated	4
NveArl15	C12	palmitoylated	0.43	non-palmitoylated				palmitoylated	0.766524	palmitoylated	0.52608	non-palmitoylated	palmitoylated	3
NveArl15	C19	palmitoylated	0.464	palmitoylated	1.687	1.396	S-Palmitoylation: Cluster C	palmitoylated	0.474026	palmitoylated	0.96691	palmitoylated	palmitoylated	5
NveArl15	C22	non-palmitoylated	0.39	non-palmitoylated				palmitoylated	0.351177	palmitoylated	0.85888	palmitoylated	palmitoylated	3
NveArl15	C23	palmitoylated	0.496	palmitoylated	2.125	1.396	S-Palmitoylation: Cluster C	palmitoylated	0.312158	palmitoylated	0.94115	non-palmitoylated	palmitoylated	4
NveArl15	C133	non-palmitoylated	0.134	non-palmitoylated				non-palmitoylated	0.078163	palmitoylated	0.51069	non-palmitoylated	non-palmitoylated	1
NveArl15	C182	non-palmitoylated	0.022	non-palmitoylated				non-palmitoylated	0.069223	non-palmitoylated		non-palmitoylated	non-palmitoylated	0
NveArl16	C104	non-palmitoylated	0.06	non-palmitoylated				non-palmitoylated	0.108955	palmitoylated	0.55829	non-palmitoylated	non-palmitoylated	1
NveArl16	C133	non-palmitoylated	0.142	non-palmitoylated				non-palmitoylated	0.104322	non-palmitoylated		non-palmitoylated	non-palmitoylated	0
NveArfrp1	C42	non-palmitoylated	0.148	non-palmitoylated				non-palmitoylated	0.087129	non-palmitoylated		non-palmitoylated	non-palmitoylated	0
NveArfrp1	C93	non-palmitoylated	0.092	non-palmitoylated				non-palmitoylated	0.076424	non-palmitoylated		non-palmitoylated	non-palmitoylated	0
NveArfrp1	C143	non-palmitoylated	0.146	non-palmitoylated				non-palmitoylated	0.072637	non-palmitoylated		non-palmitoylated	non-palmitoylated	0
NveSar1	C97	non-palmitoylated	0.03	non-palmitoylated				non-palmitoylated	0.093022	palmitoylated	0.90348	non-palmitoylated	non-palmitoylated	1
NveSar1	C122	non-palmitoylated	0.098	non-palmitoylated				non-palmitoylated	0.09416	non-palmitoylated		non-palmitoylated	non-palmitoylated	0
NveSar1	C173	non-palmitoylated	0.074	non-palmitoylated				palmitoylated	0.230242	palmitoylated	0.64819	non-palmitoylated	non-palmitoylated	2
NveSRb	C50	non-palmitoylated	0.19	non-palmitoylated				non-palmitoylated	0.12381	palmitoylated	0.80433	non-palmitoylated	non-palmitoylated	1
NveSRb	C181	non-palmitoylated	0.1	palmitoylated	1.61	1.396	S-Palmitoylation: Cluster C	non-palmitoylated	0.088226	palmitoylated	0.85308	non-palmitoylated	non-palmitoylated	2
NveSRb	C248	non-palmitoylated	0.138	non-palmitoylated				non-palmitoylated	0.158413	non-palmitoylated		non-palmitoylated	non-palmitoylated	0
HmaArf1a	C158	non-palmitoylated	0.112	non-palmitoylated				non-palmitoylated	0.149393	non-palmitoylated		non-palmitoylated	non-palmitoylated	0
HmaArf4	C159	non-palmitoylated	0.116	non-palmitoylated				palmitoylated	0.204055	non-palmitoylated		non-palmitoylated	non-palmitoylated	1
HmaArf6	C90	non-palmitoylated	0.092	non-palmitoylated				non-palmitoylated	0.103101	palmitoylated	0.79613	non-palmitoylated	non-palmitoylated	1
HmaArf6	C155	non-palmitoylated	0.02	non-palmitoylated				palmitoylated	0.218656	non-palmitoylated		non-palmitoylated	non-palmitoylated	1
HmaArl19a	C98	non-palmitoylated	0.158	non-palmitoylated				non-palmitoylated	0.081067	palmitoylated	0.71078	non-palmitoylated	non-palmitoylated	1
HmaArl19a	C163	non-palmitoylated	0.168	non-palmitoylated				non-palmitoylated	0.066087	non-palmitoylated		non-palmitoylated	non-palmitoylated	0
HmaArl19b	C163	non-palmitoylated	0.094	non-palmitoylated				non-palmitoylated	0.071299	non-palmitoylated		non-palmitoylated	non-palmitoylated	0
HmaTRIM23	C35	non-palmitoylated	0.03	non-palmitoylated				non-palmitoylated	0.09448	non-palmitoylated		non-palmitoylated	non-palmitoylated	0
HmaTRIM23	C38	non-palmitoylated	0.068	non-palmitoylated				non-palmitoylated	0.096858	palmitoylated	0.80811	non-palmitoylated	non-palmitoylated	1
HmaTRIM23	C55	non-palmitoylated	0.166	non-palmitoylated				non-palmitoylated	0.071261	non-palmitoylated		non-palmitoylated	non-palmitoylated	0
HmaTRIM23	C60	non-palmitoylated	0.176	non-palmitoylated				non-palmitoylated	0.066444	palmitoylated	0.76692	non-palmitoylated	non-palmitoylated	1
HmaTRIM23	C63	non-palmitoylated	0.396	non-palmitoylated				non-palmitoylated	0.06723	non-palmitoylated		palmitoylated	non-palmitoylated	1
HmaTRIM23	C75	non-palmitoylated	0.044	non-palmitoylated				non-palmitoylated	0.08202	non-palmitoylated		non-palmitoylated	non-palmitoylated	0
HmaTRIM23	C122	non-palmitoylated	0.354	non-palmitoylated				non-palmitoylated	0.124333	non-palmitoylated		non-palmitoylated	non-palmitoylated	0
HmaTRIM23	C126	non-palmitoylated	0.212	non-palmitoylated				non-palmitoylated	0.119344	palmitoylated	0.65891	non-palmitoylated	non-palmitoylated	1
HmaTRIM23	C138	non-palmitoylated	0.158	non-palmitoylated				non-palmitoylated	0.104532	non-palmitoylated		non-palmitoylated	non-palmitoylated	0
HmaTRIM23	C141	non-palmitoylated	0.172	non-palmitoylated				non-palmitoylated	0.105041	palmitoylated	0.68446	palmitoylated	non-palmitoylated	2
HmaTRIM23	C146	non-palmitoylated	0.152	non-palmitoylated				non-palmitoylated	0.112324	palmitoylated	0.77391	non-palmitoylated	non-palmitoylated	1
HmaTRIM23	C149	non-palmitoylated	0.086	non-palmitoylated				non-palmitoylated	0.122057	palmitoylated	0.7009	non-palmitoylated	non-palmitoylated	1
HmaTRIM23	C177	non-palmitoylated	0.096	non-palmitoylated				non-palmitoylated	0.121444	non-palmitoylated		non-palmitoylated	non-palmitoylated	0
HmaTRIM23	C181	non-palmitoylated	0.088	non-palmitoylated				non-palmitoylated	0.122514	non-palmitoylated		non-palmitoylated	non-palmitoylated	0
HmaTRIM23	C189	non-palmitoylated	0.166	non-palmitoylated				non-palmitoylated	0.151211	palmitoylated	0.52141	non-palmitoylated	non-palmitoylated	1
HmaTRIM23	C194	non-palmitoylated	0.106	non-palmitoylated				non-palmitoylated	0.13212	non-palmitoylated		non-palmitoylated	non-palmitoylated	0
HmaTRIM23	C201	non-palmitoylated	0.058	non-palmitoylated				non-palmitoylated	0.125505	non-palmitoylated		non-palmitoylated	non-palmitoylated	0
HmaTRIM23	C204	non-palmitoylated	0.132	non-palmitoylated				non-palmitoylated	0.124979	palmitoylated	0.70073	palmitoylated	non-palmitoylated	2
HmaTRIM23	C265	non-palmitoylated	0.21	non-palmitoylated				non-palmitoylated	0.089136	non-palmitoylated		non-palmitoylated	non-palmitoylated	0
HmaTRIM23	C318	non-palmitoylated	0.192	non-palmitoylated				non-palmitoylated	0.085206	non-palmitoylated		non-palmitoylated	non-palmitoylated	0
HmaTRIM23	C338	non-palmitoylated	0.156	non-palmitoylated				non-palmitoylated	0.089397	palmitoylated	0.50687	non-palmitoylated	non-palmitoylated	1
HmaTRIM23	C341	non-palmitoylated	0.128	non-palmitoylated				non-palmitoylated	0.083373	non-palmitoylated		non-palmitoylated	non-palmitoylated	0
HmaTRIM23	C380	non-palmitoylated	0.05	non-palmitoylated				non-palmitoylated	0.070235	non-palmitoylated		non-palmitoylated	non-palmitoylated	0
HmaTRIM23	C535	non-palmitoylated	0.098	non-palmitoylated				non-palmitoylated	0.09753	palmitoylated	0.52763	non-palmitoylated	non-palmitoylated	1
HmaTRIM23	C545	non-palmitoylated	0.094	non-palmitoylated				non-palmitoylated	0.096206	palmitoylated	0.55898	non-palmitoylated	non-palmitoylated	1
HmaArl1	C80	non-palmitoylated	0.134	non-palmitoylated				non-palmitoylated	0.075071	non-palmitoylated		non-palmitoylated	non-palmitoylated	0
HmaArl1	C122	non-palmitoylated	0.18	non-palmitoylated				non-palmitoylated	0.078717	palmitoylated	0.73578	non-palmitoylated	non-palmitoylated	1
HmaArl2	C102	non-palmitoylated	0.094	non-palmitoylated				non-palmitoylated	0.086133	non-palmitoylated		non-palmitoylated	non-palmitoylated	0
HmaArl2	C157	non-palmitoylated	0.276	non-palmitoylated				non-palmitoylated	0.095588	palmitoylated	0.5969	non-palmitoylated	non-palmitoylated	1
HmaArl3	C158	non-palmitoylated	0.112	non-palmitoylated				palmitoylated	0.186689	non-palmitoylated		non-palmitoylated	non-palmitoylated	1
HmaArl10	C5	palmitoylated	0.426	palmitoylated	5.939	3.076	S-Palmitoylation: Cluster B	palmitoylated	0.809771	non-palmitoylated		non-palmitoylated	palmitoylated	3
HmaArl10	C14	non-palmitoylated	0.22	non-palmitoylated				palmitoylated	0.479383	non-palmitoylated		non-palmitoylated	non-palmitoylated	1
HmaArl10	C87	non-palmitoylated	0.126	non-palmitoylated				non-palmitoylated	0.077872	non-palmitoylated		non-palmitoylated	non-palmitoylated	0
HmaArl10	C186	non-palmitoylated	0.112	non-palmitoylated				non-palmitoylated	0.094336	non-palmitoylated		non-palmitoylated	non-palmitoylated	0
HmaArl10	C192	non-palmitoylated	0.096	non-palmitoylated				non-palmitoylated	0.102199	non-palmitoylated		non-palmitoylated	non-palmitoylated	0
HmaArl10	C305	non-palmitoylated	0.238	non-palmitoylated				palmitoylated	0.76437	non-palmitoylated		non-palmitoylated	non-palmitoylated	1
HmaArl4	C15	non-palmitoylated	0.136	non-palmitoylated				palmitoylated	0.463152	non-palmitoylated		non-palmitoylated	non-palmitoylated	1
HmaArl5	C64	non-palmitoylated	0.036	non-palmitoylated				non-palmitoylated	0.081794	non-palmitoylated		non-palmitoylated	non-palmitoylated	0
HmaArl5	C158	non-palmitoylated	0.218	non-palmitoylated				non-palmitoylated	0.147344	palmitoylated	0.74374	non-palmitoylated	non-palmitoylated	1
HmaArl5	C159	non-palmitoylated	0.26	non-palmitoylated				non-palmitoylated	0.170371	non-palmitoylated		non-palmitoylated	non-palmitoylated	0
HmaArl6	C21	non-palmitoylated	0.188	non-palmitoylated				palmitoylated	0.28401	palmitoylated	0.5187	non-palmitoylated	non-palmitoylated	2
HmaArl6	C159	non-palmitoylated	0.086	non-palmitoylated				non-palmitoylated	0.085456	non-palmitoylated		non-palmitoylated	non-palmitoylated	0
HmaArl8	C46	non-palmitoylated	0.15	non-palmitoylated				non-palmitoylated	0.078948	non-palmitoylated		non-palmitoylated	non-palmitoylated	0
HmaArl8	C86	non-palmitoylated	0.032	non-palmitoylated				non-palmitoylated	0.10609	palmitoylated	0.54412	non-palmitoylated	non-palmitoylated	1
HmaArl8	C91	non-palmitoylated	0.01	non-palmitoylated				non-palmitoylated	0.116145	palmitoylated	0.5566	non-palmitoylated	non-palmitoylated	1
HmaArl8	C158	non-palmitoylated	0.29	non-palmitoylated				non-palmitoylated	0.106219	palmitoylated	0.69275	non-palmitoylated	non-palmitoylated	1
HmaArl8	C159	non-palmitoylated	0.338	non-palmitoylated				non-palmitoylated	0.111724	palmitoylated	0.74754	non-palmitoylated	non-palmitoylated	1
HmaArl8	C164	non-palmitoylated	0.256	non-palmitoylated				palmitoylated	0.204916	palmitoylated	0.53447	non-palmitoylated	non-palmitoylated	2
HmaArl13	C8	palmitoylated	0.482	palmitoylated	18.99	1.983	S-Palmitoylation: Cluster A	palmitoylated	0.719745	non-palmitoylated		palmitoylated	palmitoylated	4
HmaArl13	C115	non-palmitoylated	0.21	non-palmitoylated				non-palmitoylated	0.107322	non-palmitoylated		non-palmitoylated	non-palmitoylated	0
HmaArl13	C165	non-palmitoylated	0.206	non-palmitoylated				non-palmitoylated	0.125872	non-palmitoylated		non-palmitoylated	non-palmitoylated	0
HmaArl13	C189	non-palmitoylated	0.286	non-palmitoylated				non-palmitoylated	0.10762	palmitoylated	0.60474	non-palmitoylated	non-palmitoylated	1
HmaArl15	C5	palmitoylated	0.594	palmitoylated	6.439	3.076	S-Palmitoylation: Cluster B	palmitoylated	0.937431	non-palmitoylated		non-palmitoylated	palmitoylated	3
HmaArl15	C8	palmitoylated	0.634	non-palmitoylated				palmitoylated	0.903443	non-palmitoylated		non-palmitoylated	non-palmitoylated	2
HmaArl15	C11	non-palmitoylated	0.328	palmitoylated	4.189	3.076	S-Palmitoylation: Cluster B	palmitoylated	0.843536	palmitoylated	0.53066	palmitoylated	palmitoylated	4
HmaArl15	C19	non-palmitoylated	0.372	non-palmitoylated				palmitoylated	0.600381	palmitoylated	0.70502	non-palmitoylated	non-palmitoylated	2
HmaArl15	C23	palmitoylated	0.428	non-palmitoylated				palmitoylated	0.420126	palmitoylated	0.95041	palmitoylated	palmitoylated	4
HmaArl15	C24	non-palmitoylated	0.388	palmitoylated	2.623	1.396	S-Palmitoylation: Cluster C	palmitoylated	0.375652	palmitoylated	0.79267	palmitoylated	palmitoylated	4
HmaArl15	C25	non-palmitoylated	0.402	palmitoylated	3.112	1.396	S-Palmitoylation: Cluster C	palmitoylated	0.337636	palmitoylated	0.95547	palmitoylated	palmitoylated	4
HmaArl15	C26	palmitoylated	0.534	palmitoylated	3.422	1.396	S-Palmitoylation: Cluster C	palmitoylated	0.314146	palmitoylated	0.94483	palmitoylated	palmitoylated	5
HmaArl15	C47	non-palmitoylated	0.384	palmitoylated	1.593	1.396	S-Palmitoylation: Cluster C	palmitoylated	0.23483	palmitoylated	0.88143	non-palmitoylated	palmitoylated	3
HmaArl15	C57	non-palmitoylated	0.378	non-palmitoylated				non-palmitoylated	0.108993	palmitoylated	0.66394	non-palmitoylated	non-palmitoylated	1
HmaArl15	C164	non-palmitoylated	0.054	non-palmitoylated				non-palmitoylated	0.095508	non-palmitoylated		non-palmitoylated	non-palmitoylated	0
HmaArl15	C174	non-palmitoylated	0.148	non-palmitoylated				non-palmitoylated	0.08932	non-palmitoylated		non-palmitoylated	non-palmitoylated	0
HmaArl16	C79	non-palmitoylated	0.122	non-palmitoylated				non-palmitoylated	0.08579	palmitoylated	0.73648	non-palmitoylated	non-palmitoylated	1
HmaArl16	C97	non-palmitoylated	0.366	non-palmitoylated				non-palmitoylated	0.132739	palmitoylated	0.65391	non-palmitoylated	non-palmitoylated	1
HmaArl16	C152	non-palmitoylated	0.26	non-palmitoylated				palmitoylated	0.311412	non-palmitoylated		non-palmitoylated	non-palmitoylated	1
HmaArl16	C154	non-palmitoylated	0.168	non-palmitoylated				palmitoylated	0.381569	non-palmitoylated		non-palmitoylated	non-palmitoylated	1
HmaArfrp1	C42	non-palmitoylated	0.112	non-palmitoylated				non-palmitoylated	0.091694	non-palmitoylated		non-palmitoylated	non-palmitoylated	0
HmaArfrp1	C94	non-palmitoylated	0.046	non-palmitoylated				non-palmitoylated	0.08354	non-palmitoylated		non-palmitoylated	non-palmitoylated	0
HmaArfrp1	C115	non-palmitoylated	0.03	non-palmitoylated				non-palmitoylated	0.103711	non-palmitoylated		non-palmitoylated	non-palmitoylated	0
HmaArfrp1	C164	non-palmitoylated	0.036	non-palmitoylated				non-palmitoylated	0.076822	non-palmitoylated		non-palmitoylated	non-palmitoylated	0
HmaArfrp1	C187	non-palmitoylated	0.162	non-palmitoylated				palmitoylated	0.39168	non-palmitoylated		non-palmitoylated	non-palmitoylated	1
HmaSRb	C52	non-palmitoylated	0.318	non-palmitoylated				non-palmitoylated	0.115016	palmitoylated	0.84904	non-palmitoylated	non-palmitoylated	1
HmaSRb	C157	non-palmitoylated	0.064	non-palmitoylated				non-palmitoylated	0.077301	palmitoylated	0.83073	non-palmitoylated	non-palmitoylated	1
HmaSRb	C224	non-palmitoylated	0.042	non-palmitoylated				non-palmitoylated	0.178169	non-palmitoylated		non-palmitoylated	non-palmitoylated	0
HmaSRb	C226	non-palmitoylated	0.018	non-palmitoylated				palmitoylated	0.231231	palmitoylated	0.61057	non-palmitoylated	non-palmitoylated	2
TadArf1	C159	non-palmitoylated	0.012	non-palmitoylated				non-palmitoylated	0.147946	non-palmitoylated		non-palmitoylated	non-palmitoylated	0
TadArf4	C159	non-palmitoylated	0.052	non-palmitoylated				non-palmitoylated	0.177969	non-palmitoylated		non-palmitoylated	non-palmitoylated	0
TadArf6	C90	non-palmitoylated	0.044	non-palmitoylated				non-palmitoylated	0.0906	palmitoylated	0.83326	non-palmitoylated	non-palmitoylated	1
TadArf6	C155	non-palmitoylated	0.04	non-palmitoylated				palmitoylated	0.235746	non-palmitoylated		non-palmitoylated	non-palmitoylated	1
TadArf6	C173	non-palmitoylated	0.242	non-palmitoylated				palmitoylated	0.847522	non-palmitoylated		non-palmitoylated	non-palmitoylated	1
TadArl1	C80	non-palmitoylated	0.04	non-palmitoylated				non-palmitoylated	0.084487	non-palmitoylated		non-palmitoylated	non-palmitoylated	0
TadArl1	C133	non-palmitoylated	0.072	non-palmitoylated				non-palmitoylated	0.082374	non-palmitoylated		non-palmitoylated	non-palmitoylated	0
TadArl2	C102	non-palmitoylated	0.11	non-palmitoylated				non-palmitoylated	0.081326	non-palmitoylated		non-palmitoylated	non-palmitoylated	0
TadArl2	C157	non-palmitoylated	0.238	non-palmitoylated				non-palmitoylated	0.084892	non-palmitoylated		non-palmitoylated	non-palmitoylated	0
TadArl3	C158	non-palmitoylated	0.1	non-palmitoylated				palmitoylated	0.245978	palmitoylated	0.52508	non-palmitoylated	non-palmitoylated	2
TadArl10	C32	non-palmitoylated	0.124	non-palmitoylated				non-palmitoylated	0.087972	palmitoylated	0.57306	non-palmitoylated	non-palmitoylated	1
TadArl10	C212	non-palmitoylated	0.072	non-palmitoylated				non-palmitoylated	0.081841	non-palmitoylated		non-palmitoylated	non-palmitoylated	0
TadArl4	C7	non-palmitoylated	0.414	palmitoylated	2.149	1.396	S-Palmitoylation: Cluster C	palmitoylated	0.79215	non-palmitoylated		non-palmitoylated	non-palmitoylated	2
TadArl4	C92	non-palmitoylated	0.026	non-palmitoylated				non-palmitoylated	0.102843	non-palmitoylated		non-palmitoylated	non-palmitoylated	0
TadArl4	C167	non-palmitoylated	0.182	non-palmitoylated				non-palmitoylated	0.08759	non-palmitoylated		non-palmitoylated	non-palmitoylated	0
TadArl4	C182	non-palmitoylated	0.29	non-palmitoylated				non-palmitoylated	0.122251	palmitoylated	0.54953	non-palmitoylated	non-palmitoylated	1
TadArl5	C132	non-palmitoylated	0.152	non-palmitoylated				non-palmitoylated	0.097059	palmitoylated	0.61149	non-palmitoylated	non-palmitoylated	1
TadArl5	C157	non-palmitoylated	0.134	non-palmitoylated				palmitoylated	0.18487	palmitoylated	0.71903	non-palmitoylated	non-palmitoylated	2
TadArl5	C158	non-palmitoylated	0.104	non-palmitoylated				palmitoylated	0.208834	non-palmitoylated		non-palmitoylated	non-palmitoylated	1
TadArl6	C18	non-palmitoylated	0.306	non-palmitoylated				palmitoylated	0.337146	non-palmitoylated		non-palmitoylated	non-palmitoylated	1
TadArl6	C22	non-palmitoylated	0.348	palmitoylated	3.94	3.076	S-Palmitoylation: Cluster B	palmitoylated	0.208003	palmitoylated	0.57657	non-palmitoylated	palmitoylated	3
TadArl6	C143	non-palmitoylated	0.11	non-palmitoylated				non-palmitoylated	0.074873	non-palmitoylated		non-palmitoylated	non-palmitoylated	0
TadArl6	C160	non-palmitoylated	0.07	non-palmitoylated				non-palmitoylated	0.165927	non-palmitoylated		non-palmitoylated	non-palmitoylated	0
TadArl8	C30	non-palmitoylated	0.174	non-palmitoylated				non-palmitoylated	0.09186	non-palmitoylated		non-palmitoylated	non-palmitoylated	0
TadArl8	C86	non-palmitoylated	0.034	non-palmitoylated				non-palmitoylated	0.077993	palmitoylated	0.57283	non-palmitoylated	non-palmitoylated	1
TadArl8	C91	non-palmitoylated	0.008	non-palmitoylated				non-palmitoylated	0.081946	palmitoylated	0.64248	non-palmitoylated	non-palmitoylated	1
TadArl8	C158	non-palmitoylated	0.212	non-palmitoylated				non-palmitoylated	0.169278	palmitoylated	0.72488	non-palmitoylated	non-palmitoylated	1
TadArl8	C159	non-palmitoylated	0.22	non-palmitoylated				palmitoylated	0.185842	non-palmitoylated		non-palmitoylated	non-palmitoylated	1
TadArl8	C164	non-palmitoylated	0.09	non-palmitoylated				palmitoylated	0.344231	non-palmitoylated		non-palmitoylated	non-palmitoylated	1
TadArl13	C20	non-palmitoylated	0.126	non-palmitoylated				palmitoylated	0.250132	non-palmitoylated		non-palmitoylated	non-palmitoylated	1
TadArl13	C145	non-palmitoylated	0.054	non-palmitoylated				non-palmitoylated	0.080649	non-palmitoylated		non-palmitoylated	non-palmitoylated	0
TadArl15	C7	non-palmitoylated	0.296	non-palmitoylated				palmitoylated	0.825859	non-palmitoylated		non-palmitoylated	non-palmitoylated	1
TadArl15	C15	non-palmitoylated	0.234	palmitoylated	12.629	1.983	S-Palmitoylation: Cluster A	palmitoylated	0.545109	palmitoylated	0.82096	non-palmitoylated	palmitoylated	3
TadArl15	C22	non-palmitoylated	0.092	non-palmitoylated				palmitoylated	0.24942	palmitoylated	0.57729	palmitoylated	palmitoylated	3
TadArl15	C42	non-palmitoylated	0.018	non-palmitoylated				non-palmitoylated	0.11832	non-palmitoylated		non-palmitoylated	non-palmitoylated	0
TadArl15	C58	non-palmitoylated	0.154	non-palmitoylated				non-palmitoylated	0.107632	palmitoylated	0.53433	non-palmitoylated	non-palmitoylated	1
TadArl15	C115	non-palmitoylated	0.074	non-palmitoylated				non-palmitoylated	0.121937	non-palmitoylated		non-palmitoylated	non-palmitoylated	0
TadArl15	C128	non-palmitoylated	0.066	non-palmitoylated				non-palmitoylated	0.117916	non-palmitoylated		non-palmitoylated	non-palmitoylated	0
TadArl15	C169	non-palmitoylated	0.216	non-palmitoylated				non-palmitoylated	0.128149	non-palmitoylated		non-palmitoylated	non-palmitoylated	0
TadArl15	C179	non-palmitoylated	0.078	non-palmitoylated				palmitoylated	0.360429	non-palmitoylated		non-palmitoylated	non-palmitoylated	1
TadArl15	C182	non-palmitoylated	0.096	non-palmitoylated				palmitoylated	0.483252	non-palmitoylated		non-palmitoylated	non-palmitoylated	1
TadArl16	C3	palmitoylated	0.68	palmitoylated	21.635	1.983	S-Palmitoylation: Cluster A	palmitoylated	0.881287	non-palmitoylated		non-palmitoylated	palmitoylated	3
TadArl16	C116	non-palmitoylated	0.182	non-palmitoylated				non-palmitoylated	0.118467	palmitoylated	0.60425	non-palmitoylated	non-palmitoylated	1
TadArl16	C172	non-palmitoylated	0.158	non-palmitoylated				non-palmitoylated	0.149899	non-palmitoylated		non-palmitoylated	non-palmitoylated	0
TadArfrp1	C186	non-palmitoylated	0.022	palmitoylated	1.711	1.396	S-Palmitoylation: Cluster C	palmitoylated	0.420175	palmitoylated	0.67182	non-palmitoylated	palmitoylated	3
TadSar1	C98	non-palmitoylated	0.05	non-palmitoylated				non-palmitoylated	0.070328	palmitoylated	0.87155	non-palmitoylated	non-palmitoylated	1
TadSar1	C173	non-palmitoylated	0.03	non-palmitoylated				palmitoylated	0.181013	palmitoylated	0.73493	non-palmitoylated	non-palmitoylated	2
TadSRb	C95	non-palmitoylated	0.11	palmitoylated	1.681	1.396	S-Palmitoylation: Cluster C	non-palmitoylated	0.087765	non-palmitoylated		palmitoylated	non-palmitoylated	2
TadSRb	C222	non-palmitoylated	0.098	palmitoylated	1.63	1.396	S-Palmitoylation: Cluster C	non-palmitoylated	0.076673	palmitoylated	0.7739	non-palmitoylated	non-palmitoylated	2
TadSRb	C291	non-palmitoylated	0.034	non-palmitoylated				palmitoylated	0.189358	non-palmitoylated		non-palmitoylated	non-palmitoylated	1
MleArf1a	C123	non-palmitoylated	0.27	non-palmitoylated				non-palmitoylated	0.117773	palmitoylated	0.68853	non-palmitoylated	non-palmitoylated	1
MleArf1a	C159	non-palmitoylated	0.088	non-palmitoylated				non-palmitoylated	0.13676	non-palmitoylated		non-palmitoylated	non-palmitoylated	0
MleArf1b	C126	non-palmitoylated	0.132	non-palmitoylated				non-palmitoylated	0.105899	palmitoylated	0.68853	non-palmitoylated	non-palmitoylated	1
MleArf1b	C162	non-palmitoylated	0.012	non-palmitoylated				non-palmitoylated	0.132583	non-palmitoylated		non-palmitoylated	non-palmitoylated	0
MleArf6	C90	non-palmitoylated	0.036	non-palmitoylated				non-palmitoylated	0.094855	palmitoylated	0.80729	non-palmitoylated	non-palmitoylated	1
MleArf6	C155	non-palmitoylated	0.032	non-palmitoylated				palmitoylated	0.224233	non-palmitoylated		non-palmitoylated	non-palmitoylated	1
MleArl19a	C63	non-palmitoylated	0.044	non-palmitoylated				non-palmitoylated	0.091429	non-palmitoylated		non-palmitoylated	non-palmitoylated	0
MleArl19a	C140	non-palmitoylated	0.158	non-palmitoylated				non-palmitoylated	0.089341	non-palmitoylated		non-palmitoylated	non-palmitoylated	0
MleArl19a	C164	non-palmitoylated	0.13	non-palmitoylated				non-palmitoylated	0.073678	palmitoylated	0.5	non-palmitoylated	non-palmitoylated	1
MleArl19b	C98	non-palmitoylated	0.016	non-palmitoylated				non-palmitoylated	0.090909	palmitoylated	0.68411	non-palmitoylated	non-palmitoylated	1
MleArl19b	C163	non-palmitoylated	0.05	non-palmitoylated				non-palmitoylated	0.08789	non-palmitoylated		non-palmitoylated	non-palmitoylated	0
MleArf4	C134	non-palmitoylated	0.414	non-palmitoylated				non-palmitoylated	0.058944	non-palmitoylated		non-palmitoylated	non-palmitoylated	0
MleArf4	C159	non-palmitoylated	0.07	non-palmitoylated				non-palmitoylated	0.124155	palmitoylated	0.5	non-palmitoylated	non-palmitoylated	1
MleArl1	C80	non-palmitoylated	0.056	non-palmitoylated				non-palmitoylated	0.088533	non-palmitoylated		non-palmitoylated	non-palmitoylated	0
MleArl1	C122	non-palmitoylated	0.078	non-palmitoylated				non-palmitoylated	0.084116	palmitoylated	0.55125	non-palmitoylated	non-palmitoylated	1
MleArl1	C175	non-palmitoylated	0.264	non-palmitoylated				palmitoylated	0.724214	non-palmitoylated		non-palmitoylated	non-palmitoylated	1
MleArl2	C102	non-palmitoylated	0.196	non-palmitoylated				non-palmitoylated	0.102811	palmitoylated	0.5397	non-palmitoylated	non-palmitoylated	1
MleArl2	C157	non-palmitoylated	0.26	non-palmitoylated				non-palmitoylated	0.091479	palmitoylated	0.60733	non-palmitoylated	non-palmitoylated	1
MleArl3	C159	non-palmitoylated	0.166	non-palmitoylated				non-palmitoylated	0.134402	palmitoylated	0.61628	non-palmitoylated	non-palmitoylated	1
MleArl5	C132	non-palmitoylated	0.052	non-palmitoylated				non-palmitoylated	0.095636	non-palmitoylated		non-palmitoylated	non-palmitoylated	0
MleArl5	C157	non-palmitoylated	0.142	palmitoylated	2.477	1.396	S-Palmitoylation: Cluster C	non-palmitoylated	0.119276	palmitoylated	0.70955	non-palmitoylated	non-palmitoylated	2
MleArl5	C158	non-palmitoylated	0.096	palmitoylated	3.591	3.076	S-Palmitoylation: Cluster B	non-palmitoylated	0.139645	non-palmitoylated		non-palmitoylated	non-palmitoylated	1
MleArl6	C14	non-palmitoylated	0.248	non-palmitoylated				palmitoylated	0.542978	palmitoylated	0.57257	non-palmitoylated	non-palmitoylated	2
MleArl8	C86	non-palmitoylated	0.012	non-palmitoylated				non-palmitoylated	0.091976	palmitoylated	0.50841	non-palmitoylated	non-palmitoylated	1
MleArl8	C91	non-palmitoylated	0.018	non-palmitoylated				non-palmitoylated	0.09767	palmitoylated	0.64523	non-palmitoylated	non-palmitoylated	1
MleArl8	C159	non-palmitoylated	0.36	non-palmitoylated				non-palmitoylated	0.10531	non-palmitoylated		non-palmitoylated	non-palmitoylated	0
MleArl8	C164	non-palmitoylated	0.174	non-palmitoylated				palmitoylated	0.191826	palmitoylated	0.51422	non-palmitoylated	non-palmitoylated	2
MleArl13	C3	palmitoylated	0.666	palmitoylated	3	1.396	S-Palmitoylation: Cluster C	palmitoylated	0.875632	non-palmitoylated		palmitoylated	palmitoylated	4
MleArl13	C21	non-palmitoylated	0.16	non-palmitoylated				palmitoylated	0.230988	palmitoylated	0.54648	non-palmitoylated	non-palmitoylated	2
MleArl13	C33	non-palmitoylated	0.148	non-palmitoylated				non-palmitoylated	0.093604	palmitoylated	0.50722	non-palmitoylated	non-palmitoylated	1
MleArl13	C36	non-palmitoylated	0.068	non-palmitoylated				non-palmitoylated	0.083341	palmitoylated	0.52918	non-palmitoylated	non-palmitoylated	1
MleArl13	C108	non-palmitoylated	0.062	non-palmitoylated				non-palmitoylated	0.08493	palmitoylated	0.53519	non-palmitoylated	non-palmitoylated	1
MleArl13	C152	non-palmitoylated	0.05	non-palmitoylated				non-palmitoylated	0.073857	non-palmitoylated		palmitoylated	non-palmitoylated	1
MleArl13	C319	non-palmitoylated	0.16	non-palmitoylated				non-palmitoylated	0.08025	palmitoylated	0.58122	non-palmitoylated	non-palmitoylated	1
MleArl16	C3	palmitoylated	0.52	palmitoylated	14.492	1.983	S-Palmitoylation: Cluster A	palmitoylated	0.867317	non-palmitoylated		non-palmitoylated	palmitoylated	3
MleArl16	C8	palmitoylated	0.676	palmitoylated	1.525	1.396	S-Palmitoylation: Cluster C	palmitoylated	0.723904	non-palmitoylated		non-palmitoylated	palmitoylated	3
MleArl16	C52	non-palmitoylated	0.072	non-palmitoylated				non-palmitoylated	0.081677	non-palmitoylated		non-palmitoylated	non-palmitoylated	0
MleArl19c	C3	palmitoylated	0.486	palmitoylated	5.136	1.396	S-Palmitoylation: Cluster C	palmitoylated	0.897955	non-palmitoylated		palmitoylated	palmitoylated	4
MleArl19c	C46	non-palmitoylated	0.102	non-palmitoylated				non-palmitoylated	0.095108	palmitoylated	0.50877	non-palmitoylated	non-palmitoylated	1
MleArl19c	C90	non-palmitoylated	0.064	non-palmitoylated				non-palmitoylated	0.078411	palmitoylated	0.68785	non-palmitoylated	non-palmitoylated	1
MleArl19c	C159	non-palmitoylated	0.124	non-palmitoylated				non-palmitoylated	0.086786	non-palmitoylated		non-palmitoylated	non-palmitoylated	0
MleArl19d	C165	non-palmitoylated	0.138	non-palmitoylated				non-palmitoylated	0.121793	non-palmitoylated		non-palmitoylated	non-palmitoylated	0
MleArfrp1	C19	non-palmitoylated	0.256	non-palmitoylated				palmitoylated	0.247801	non-palmitoylated		non-palmitoylated	non-palmitoylated	1
MleArfrp1	C42	non-palmitoylated	0.02	non-palmitoylated				non-palmitoylated	0.065335	non-palmitoylated		non-palmitoylated	non-palmitoylated	0
MleArfrp1	C93	non-palmitoylated	0.018	non-palmitoylated				non-palmitoylated	0.09391	palmitoylated	0.5	non-palmitoylated	non-palmitoylated	1
MleArfrp1	C154	non-palmitoylated	0.266	non-palmitoylated				non-palmitoylated	0.089082	non-palmitoylated		non-palmitoylated	non-palmitoylated	0
MleArfrp1	C163	non-palmitoylated	0.262	non-palmitoylated				non-palmitoylated	0.090284	non-palmitoylated		non-palmitoylated	non-palmitoylated	0
MleArfrp1	C168	non-palmitoylated	0.094	non-palmitoylated				non-palmitoylated	0.093851	palmitoylated	0.69341	non-palmitoylated	non-palmitoylated	1
MleSar1	C134	non-palmitoylated	0.006	non-palmitoylated				non-palmitoylated	0.092087	non-palmitoylated		non-palmitoylated	non-palmitoylated	0
MleSar1	C174	non-palmitoylated	0.064	non-palmitoylated				palmitoylated	0.222272	palmitoylated	0.73156	non-palmitoylated	non-palmitoylated	2
MleSRb	C4	non-palmitoylated	0.398	palmitoylated	3.44	1.396	S-Palmitoylation: Cluster C	palmitoylated	0.867162	non-palmitoylated		non-palmitoylated	non-palmitoylated	2
MleSRb	C119	non-palmitoylated	0.12	non-palmitoylated				non-palmitoylated	0.071303	non-palmitoylated		non-palmitoylated	non-palmitoylated	0
MleSRb	C137	non-palmitoylated	0.064	non-palmitoylated				non-palmitoylated	0.078793	non-palmitoylated		non-palmitoylated	non-palmitoylated	0
MleSRb	C155	non-palmitoylated	0.132	non-palmitoylated				non-palmitoylated	0.089389	non-palmitoylated		non-palmitoylated	non-palmitoylated	0
MleSRb	C161	non-palmitoylated	0.064	palmitoylated	1.653	1.396	S-Palmitoylation: Cluster C	non-palmitoylated	0.089671	palmitoylated	0.83418	non-palmitoylated	non-palmitoylated	2
AquArf1a	C158	non-palmitoylated	0.01	non-palmitoylated				non-palmitoylated	0.143422	palmitoylated	0.5	non-palmitoylated	non-palmitoylated	1
AquArf1b	C119	non-palmitoylated	0.314	palmitoylated	3.166	3.076	S-Palmitoylation: Cluster B	non-palmitoylated	0.087525	palmitoylated	0.82223	non-palmitoylated	non-palmitoylated	2
AquArf1b	C158	non-palmitoylated	0.02	non-palmitoylated				non-palmitoylated	0.124664	palmitoylated	0.50688	non-palmitoylated	non-palmitoylated	1
AquArf4	C159	non-palmitoylated	0.042	non-palmitoylated				palmitoylated	0.203114	non-palmitoylated		non-palmitoylated	non-palmitoylated	1
AquArf6	C90	non-palmitoylated	0.038	non-palmitoylated				non-palmitoylated	0.090029	palmitoylated	0.76049	non-palmitoylated	non-palmitoylated	1
AquArf6	C155	non-palmitoylated	0.014	non-palmitoylated				non-palmitoylated	0.140419	non-palmitoylated		non-palmitoylated	non-palmitoylated	0
AquArl19a	C162	non-palmitoylated	0.008	non-palmitoylated				non-palmitoylated	0.092347	non-palmitoylated		non-palmitoylated	non-palmitoylated	0
AquArl20a	C100	non-palmitoylated	0.058	non-palmitoylated				non-palmitoylated	0.103494	non-palmitoylated		non-palmitoylated	non-palmitoylated	0
AquArl20b	C6	non-palmitoylated	0.316	non-palmitoylated				palmitoylated	0.803371	non-palmitoylated		non-palmitoylated	non-palmitoylated	1
AquArl20b	C159	non-palmitoylated	0.154	non-palmitoylated				non-palmitoylated	0.08153	non-palmitoylated		non-palmitoylated	non-palmitoylated	0
AquArl19b	C89	non-palmitoylated	0.006	non-palmitoylated				non-palmitoylated	0.084637	non-palmitoylated		non-palmitoylated	non-palmitoylated	0
AquArl19b	C163	non-palmitoylated	0.054	non-palmitoylated				non-palmitoylated	0.081722	non-palmitoylated		non-palmitoylated	non-palmitoylated	0
AquArl1	C80	non-palmitoylated	0.012	non-palmitoylated				non-palmitoylated	0.082734	non-palmitoylated		non-palmitoylated	non-palmitoylated	0
AquArl1	C95	non-palmitoylated	0.116	non-palmitoylated				non-palmitoylated	0.090077	non-palmitoylated		non-palmitoylated	non-palmitoylated	0
AquArl2	C102	non-palmitoylated	0.096	non-palmitoylated				non-palmitoylated	0.092568	non-palmitoylated		non-palmitoylated	non-palmitoylated	0
AquArl2	C157	non-palmitoylated	0.18	non-palmitoylated				non-palmitoylated	0.103157	palmitoylated	0.56895	non-palmitoylated	non-palmitoylated	1
AquArl3	C161	non-palmitoylated	0.17	non-palmitoylated				non-palmitoylated	0.072295	palmitoylated	0.51863	non-palmitoylated	non-palmitoylated	1
AquArl3	C177	palmitoylated	0.436	non-palmitoylated				palmitoylated	0.480903	non-palmitoylated		non-palmitoylated	non-palmitoylated	2
AquArl5	C157	non-palmitoylated	0.276	non-palmitoylated				non-palmitoylated	0.170531	palmitoylated	0.75072	non-palmitoylated	non-palmitoylated	1
AquArl5	C158	non-palmitoylated	0.12	non-palmitoylated				palmitoylated	0.196368	non-palmitoylated		non-palmitoylated	non-palmitoylated	1
AquArl6	C22	non-palmitoylated	0.212	non-palmitoylated				non-palmitoylated	0.168489	palmitoylated	0.52826	non-palmitoylated	non-palmitoylated	1
AquArl6	C126	non-palmitoylated	0.2	palmitoylated	3.739	3.076	S-Palmitoylation: Cluster B	non-palmitoylated	0.099441	palmitoylated	0.69555	non-palmitoylated	non-palmitoylated	2
AquArl6	C127	non-palmitoylated	0.278	palmitoylated	3.229	3.076	S-Palmitoylation: Cluster B	non-palmitoylated	0.098989	palmitoylated	0.84273	non-palmitoylated	non-palmitoylated	2
AquArl8a	C86	non-palmitoylated	0.056	non-palmitoylated				non-palmitoylated	0.093037	non-palmitoylated		non-palmitoylated	non-palmitoylated	0
AquArl8a	C158	non-palmitoylated	0.16	non-palmitoylated				non-palmitoylated	0.144199	palmitoylated	0.69535	non-palmitoylated	non-palmitoylated	1
AquArl8a	C159	non-palmitoylated	0.218	non-palmitoylated				non-palmitoylated	0.146326	palmitoylated	0.76843	non-palmitoylated	non-palmitoylated	1
AquArl8a	C164	non-palmitoylated	0.078	non-palmitoylated				palmitoylated	0.252997	palmitoylated	0.56116	non-palmitoylated	non-palmitoylated	2
AquArl8b	C86	non-palmitoylated	0.058	non-palmitoylated				non-palmitoylated	0.10317	non-palmitoylated		non-palmitoylated	non-palmitoylated	0
AquArl8b	C158	non-palmitoylated	0.17	non-palmitoylated				non-palmitoylated	0.133311	palmitoylated	0.70817	non-palmitoylated	non-palmitoylated	1
AquArl8b	C159	non-palmitoylated	0.214	non-palmitoylated				non-palmitoylated	0.134659	palmitoylated	0.76635	non-palmitoylated	non-palmitoylated	1
AquArl8b	C164	non-palmitoylated	0.088	non-palmitoylated				palmitoylated	0.232453	palmitoylated	0.56116	non-palmitoylated	non-palmitoylated	2
AquArl13	C79	non-palmitoylated	0.044	non-palmitoylated				non-palmitoylated	0.100085	non-palmitoylated		non-palmitoylated	non-palmitoylated	0
AquArl13	C120	non-palmitoylated	0.1	non-palmitoylated				non-palmitoylated	0.102731	palmitoylated	0.7148	non-palmitoylated	non-palmitoylated	1
AquArl13	C128	non-palmitoylated	0.11	non-palmitoylated				non-palmitoylated	0.10451	non-palmitoylated		non-palmitoylated	non-palmitoylated	0
AquArl13	C163	non-palmitoylated	0.352	non-palmitoylated				non-palmitoylated	0.111037	palmitoylated	0.60136	palmitoylated	non-palmitoylated	2
AquArl13	C165	palmitoylated	0.432	non-palmitoylated				non-palmitoylated	0.109929	palmitoylated	0.84887	palmitoylated	palmitoylated	3
AquArl13	C231	non-palmitoylated	0.338	non-palmitoylated				palmitoylated	0.312796	palmitoylated	0.62705	non-palmitoylated	non-palmitoylated	2
AquArl13	C234	palmitoylated	0.522	non-palmitoylated				palmitoylated	0.438351	non-palmitoylated		non-palmitoylated	non-palmitoylated	2
AquArl16	C7	palmitoylated	0.478	palmitoylated	8.19	3.076	S-Palmitoylation: Cluster B	palmitoylated	0.786834	non-palmitoylated		non-palmitoylated	palmitoylated	3
AquArl16	C15	palmitoylated	0.456	palmitoylated	15.508	1.983	S-Palmitoylation: Cluster A	palmitoylated	0.511281	non-palmitoylated		non-palmitoylated	palmitoylated	3
AquArl16	C140	non-palmitoylated	0.114	non-palmitoylated				non-palmitoylated	0.07001	non-palmitoylated		non-palmitoylated	non-palmitoylated	0
AquArl16	C144	non-palmitoylated	0.102	non-palmitoylated				non-palmitoylated	0.075883	non-palmitoylated		non-palmitoylated	non-palmitoylated	0
AquArl16	C164	non-palmitoylated	0.06	palmitoylated	3.747	3.076	S-Palmitoylation: Cluster B	non-palmitoylated	0.174043	non-palmitoylated		non-palmitoylated	non-palmitoylated	1
AquArl16	C167	non-palmitoylated	0.058	non-palmitoylated				palmitoylated	0.280092	non-palmitoylated		non-palmitoylated	non-palmitoylated	1
AquArfrp1	C93	non-palmitoylated	0.028	non-palmitoylated				non-palmitoylated	0.063593	non-palmitoylated		non-palmitoylated	non-palmitoylated	0
AquArfrp1	C103	non-palmitoylated	0.014	non-palmitoylated				non-palmitoylated	0.067062	non-palmitoylated		non-palmitoylated	non-palmitoylated	0
AquArfrp1	C163	non-palmitoylated	0.116	non-palmitoylated				non-palmitoylated	0.07291	non-palmitoylated		non-palmitoylated	non-palmitoylated	0
AquSRb	C25	non-palmitoylated	0.232	palmitoylated	1.748	1.396	S-Palmitoylation: Cluster C	non-palmitoylated	0.163179	palmitoylated	0.86381	palmitoylated	palmitoylated	3
AquSRb	C27	non-palmitoylated	0.292	palmitoylated	1.872	1.396	S-Palmitoylation: Cluster C	non-palmitoylated	0.132911	palmitoylated	0.87	palmitoylated	palmitoylated	3
AquSRb	C38	non-palmitoylated	0.174	non-palmitoylated				non-palmitoylated	0.111114	palmitoylated	0.85846	non-palmitoylated	non-palmitoylated	1
AquSRb	C149	non-palmitoylated	0.128	non-palmitoylated				non-palmitoylated	0.070467	palmitoylated	0.5899	non-palmitoylated	non-palmitoylated	1
AquSRb	C218	non-palmitoylated	0.024	non-palmitoylated				non-palmitoylated	0.075148	palmitoylated	0.51146	non-palmitoylated	non-palmitoylated	1
AquSRb	C229	non-palmitoylated	0.036	non-palmitoylated				palmitoylated	0.3382	non-palmitoylated		non-palmitoylated	non-palmitoylated	1
OcaArf1	C159	non-palmitoylated	0.074	non-palmitoylated				non-palmitoylated	0.145402	palmitoylated	0.50977	non-palmitoylated	non-palmitoylated	1
OcaArf6	C90	non-palmitoylated	0.04	non-palmitoylated				non-palmitoylated	0.08978	palmitoylated	0.76443	non-palmitoylated	non-palmitoylated	1
OcaArf6	C155	non-palmitoylated	0.03	non-palmitoylated				palmitoylated	0.185993	palmitoylated	0.5	non-palmitoylated	non-palmitoylated	2
OcaArl19a	C62	non-palmitoylated	0.064	non-palmitoylated				non-palmitoylated	0.075702	non-palmitoylated		non-palmitoylated	non-palmitoylated	0
OcaArl19a	C162	non-palmitoylated	0.138	non-palmitoylated				non-palmitoylated	0.104047	non-palmitoylated		non-palmitoylated	non-palmitoylated	0
OcaArl19b	C163	non-palmitoylated	0.114	non-palmitoylated				non-palmitoylated	0.082015	non-palmitoylated		non-palmitoylated	non-palmitoylated	0
OcaArl19b	C184	palmitoylated	0.612	non-palmitoylated				palmitoylated	0.572907	palmitoylated	0.77904	non-palmitoylated	palmitoylated	3
OcaArl1	C80	non-palmitoylated	0.036	non-palmitoylated				non-palmitoylated	0.081794	non-palmitoylated		non-palmitoylated	non-palmitoylated	0
OcaArl2	C102	non-palmitoylated	0.13	non-palmitoylated				non-palmitoylated	0.099838	non-palmitoylated		non-palmitoylated	non-palmitoylated	0
OcaArl2	C157	non-palmitoylated	0.182	non-palmitoylated				non-palmitoylated	0.094682	palmitoylated	0.51957	non-palmitoylated	non-palmitoylated	1
OcaArl3a	C158	non-palmitoylated	0.112	non-palmitoylated				palmitoylated	0.18941	palmitoylated	0.50803	non-palmitoylated	non-palmitoylated	2
OcaArl10	C19	non-palmitoylated	0.22	non-palmitoylated				palmitoylated	0.207105	palmitoylated	0.65173	non-palmitoylated	non-palmitoylated	2
OcaArl10	C70	non-palmitoylated	0.152	non-palmitoylated				non-palmitoylated	0.062381	non-palmitoylated		non-palmitoylated	non-palmitoylated	0
OcaArl10	C155	non-palmitoylated	0.07	non-palmitoylated				non-palmitoylated	0.07348	palmitoylated	0.65737	non-palmitoylated	non-palmitoylated	1
OcaArl10	C166	non-palmitoylated	0.094	non-palmitoylated				palmitoylated	0.311018	palmitoylated	0.67169	non-palmitoylated	non-palmitoylated	2
OcaArl10	C178	non-palmitoylated	0.366	non-palmitoylated				palmitoylated	0.823506	non-palmitoylated		non-palmitoylated	non-palmitoylated	1
OcaArl10	C180	non-palmitoylated	0.182	non-palmitoylated				palmitoylated	0.879203	non-palmitoylated		non-palmitoylated	non-palmitoylated	1
OcaArl5	C132	non-palmitoylated	0.104	non-palmitoylated				non-palmitoylated	0.084753	palmitoylated	0.5505	non-palmitoylated	non-palmitoylated	1
OcaArl5	C157	non-palmitoylated	0.146	non-palmitoylated				palmitoylated	0.191638	palmitoylated	0.71266	non-palmitoylated	non-palmitoylated	2
OcaArl5	C158	non-palmitoylated	0.126	non-palmitoylated				palmitoylated	0.220396	non-palmitoylated		non-palmitoylated	non-palmitoylated	1
OcaArl6	C22	non-palmitoylated	0.318	non-palmitoylated				palmitoylated	0.246183	palmitoylated	0.66224	non-palmitoylated	non-palmitoylated	2
OcaArl6	C134	non-palmitoylated	0.038	non-palmitoylated				non-palmitoylated	0.075542	non-palmitoylated		non-palmitoylated	non-palmitoylated	0
OcaArl6	C160	non-palmitoylated	0.086	non-palmitoylated				non-palmitoylated	0.079831	non-palmitoylated		non-palmitoylated	non-palmitoylated	0
OcaArl6	C182	palmitoylated	0.472	non-palmitoylated				palmitoylated	0.813108	non-palmitoylated		non-palmitoylated	non-palmitoylated	2
OcaArl8	C86	non-palmitoylated	0.018	non-palmitoylated				non-palmitoylated	0.094458	palmitoylated	0.50841	non-palmitoylated	non-palmitoylated	1
OcaArl8	C91	non-palmitoylated	0.03	non-palmitoylated				non-palmitoylated	0.099632	palmitoylated	0.64719	non-palmitoylated	non-palmitoylated	1
OcaArl8	C109	non-palmitoylated	0.02	non-palmitoylated				non-palmitoylated	0.107376	non-palmitoylated		non-palmitoylated	non-palmitoylated	0
OcaArl8	C158	non-palmitoylated	0.156	non-palmitoylated				non-palmitoylated	0.118477	palmitoylated	0.67068	non-palmitoylated	non-palmitoylated	1
OcaArl8	C159	non-palmitoylated	0.2	non-palmitoylated				non-palmitoylated	0.118655	palmitoylated	0.71802	non-palmitoylated	non-palmitoylated	1
OcaArl8	C164	non-palmitoylated	0.108	non-palmitoylated				palmitoylated	0.197819	palmitoylated	0.53844	non-palmitoylated	non-palmitoylated	2
OcaArl13	C10	palmitoylated	0.662	palmitoylated	10.354	3.076	S-Palmitoylation: Cluster B	palmitoylated	0.733812	palmitoylated	0.57259	palmitoylated	palmitoylated	5
OcaArl13	C11	palmitoylated	0.762	non-palmitoylated				palmitoylated	0.693691	palmitoylated	0.56664	non-palmitoylated	palmitoylated	3
OcaArl13	C13	non-palmitoylated	0.266	palmitoylated	18.532	1.983	S-Palmitoylation: Cluster A	palmitoylated	0.591661	palmitoylated	0.86229	palmitoylated	palmitoylated	4
OcaArl13	C18	non-palmitoylated	0.13	non-palmitoylated				palmitoylated	0.353864	palmitoylated	0.59971	palmitoylated	palmitoylated	3
OcaArl13	C70	non-palmitoylated	0.034	non-palmitoylated				non-palmitoylated	0.085304	non-palmitoylated		non-palmitoylated	non-palmitoylated	0
OcaArl13	C149	non-palmitoylated	0.064	non-palmitoylated				non-palmitoylated	0.100362	non-palmitoylated		non-palmitoylated	non-palmitoylated	0
OcaArl13	C162	non-palmitoylated	0.274	non-palmitoylated				non-palmitoylated	0.08941	non-palmitoylated		non-palmitoylated	non-palmitoylated	0
OcaArl13	C164	non-palmitoylated	0.246	non-palmitoylated				non-palmitoylated	0.084519	palmitoylated	0.55618	non-palmitoylated	non-palmitoylated	1
OcaArl13	C169	non-palmitoylated	0.166	non-palmitoylated				non-palmitoylated	0.078998	non-palmitoylated		non-palmitoylated	non-palmitoylated	0
OcaArl13	C295	non-palmitoylated	0.296	non-palmitoylated				non-palmitoylated	0.08189	palmitoylated	0.76351	non-palmitoylated	non-palmitoylated	1
OcaArl15	C8	palmitoylated	0.514	palmitoylated	22.751	1.983	S-Palmitoylation: Cluster A	palmitoylated	0.804602	non-palmitoylated		palmitoylated	palmitoylated	4
OcaArl15	C9	non-palmitoylated	0.308	palmitoylated	2.508	1.396	S-Palmitoylation: Cluster C	palmitoylated	0.770989	non-palmitoylated		palmitoylated	palmitoylated	3
OcaArl15	C13	palmitoylated	0.81	palmitoylated	5.558	3.076	S-Palmitoylation: Cluster B	palmitoylated	0.61754	palmitoylated	0.75572	palmitoylated	palmitoylated	5
OcaArl15	C15	palmitoylated	0.526	palmitoylated	1.456	1.396	S-Palmitoylation: Cluster C	palmitoylated	0.521794	palmitoylated	0.80975	palmitoylated	palmitoylated	5
OcaArl15	C28	non-palmitoylated	0.214	non-palmitoylated				non-palmitoylated	0.117311	palmitoylated	0.5	non-palmitoylated	non-palmitoylated	1
OcaArl16	C95	non-palmitoylated	0.072	non-palmitoylated				non-palmitoylated	0.118104	palmitoylated	0.52346	non-palmitoylated	non-palmitoylated	1
OcaArfrp1	C50	non-palmitoylated	0.066	non-palmitoylated				non-palmitoylated	0.083557	non-palmitoylated		non-palmitoylated	non-palmitoylated	0
OcaArfrp1	C93	non-palmitoylated	0.058	non-palmitoylated				non-palmitoylated	0.080293	palmitoylated	0.54275	non-palmitoylated	non-palmitoylated	1
OcaArfrp1	C112	non-palmitoylated	0.114	non-palmitoylated				non-palmitoylated	0.095216	palmitoylated	0.5	non-palmitoylated	non-palmitoylated	1
OcaArfrp1	C154	non-palmitoylated	0.046	non-palmitoylated				non-palmitoylated	0.106469	non-palmitoylated		non-palmitoylated	non-palmitoylated	0
OcaArfrp1	C163	non-palmitoylated	0.012	non-palmitoylated				non-palmitoylated	0.096209	non-palmitoylated		non-palmitoylated	non-palmitoylated	0
OcaArfrp1	C186	non-palmitoylated	0.058	palmitoylated	1.527	1.396	S-Palmitoylation: Cluster C	palmitoylated	0.409715	palmitoylated	0.57902	non-palmitoylated	palmitoylated	3
OcaSar1	C122	non-palmitoylated	0.134	non-palmitoylated				non-palmitoylated	0.075386	non-palmitoylated		non-palmitoylated	non-palmitoylated	0
OcaSar1	C173	non-palmitoylated	0.066	non-palmitoylated				palmitoylated	0.191563	palmitoylated	0.57792	non-palmitoylated	non-palmitoylated	2
OcaSRb	C17	palmitoylated	0.424	palmitoylated	3.114	3.076	S-Palmitoylation: Cluster B	palmitoylated	0.331384	non-palmitoylated		non-palmitoylated	palmitoylated	3
OcaSRb	C27	palmitoylated	0.714	non-palmitoylated				non-palmitoylated	0.103769	non-palmitoylated		non-palmitoylated	non-palmitoylated	1
OcaSRb	C56	non-palmitoylated	0.324	palmitoylated	2.349	1.396	S-Palmitoylation: Cluster C	non-palmitoylated	0.139103	palmitoylated	0.9183	palmitoylated	palmitoylated	3
OcaSRb	C149	non-palmitoylated	0.132	non-palmitoylated				non-palmitoylated	0.103852	palmitoylated	0.64441	non-palmitoylated	non-palmitoylated	1
OcaSRb	C179	non-palmitoylated	0.044	non-palmitoylated				non-palmitoylated	0.082358	palmitoylated	0.70485	non-palmitoylated	non-palmitoylated	1
OcaSRb	C248	non-palmitoylated	0.036	non-palmitoylated				non-palmitoylated	0.145668	non-palmitoylated		non-palmitoylated	non-palmitoylated	0
OcaSRb	C250	non-palmitoylated	0.076	non-palmitoylated				palmitoylated	0.196843	non-palmitoylated		non-palmitoylated	non-palmitoylated	1
MbrArf1a	C159	non-palmitoylated	0.012	non-palmitoylated				non-palmitoylated	0.126641	non-palmitoylated		non-palmitoylated	non-palmitoylated	0
MbrArf1b	C120	non-palmitoylated	0.272	non-palmitoylated				non-palmitoylated	0.067286	palmitoylated	0.74401	non-palmitoylated	non-palmitoylated	1
MbrArf1b	C159	non-palmitoylated	0.006	non-palmitoylated				non-palmitoylated	0.131142	non-palmitoylated		non-palmitoylated	non-palmitoylated	0
MbrArf4	C159	non-palmitoylated	0.118	palmitoylated	4.563	3.076	S-Palmitoylation: Cluster B	palmitoylated	0.184846	non-palmitoylated		non-palmitoylated	non-palmitoylated	2
MbrArf6	C90	non-palmitoylated	0.04	non-palmitoylated				non-palmitoylated	0.103276	palmitoylated	0.77512	non-palmitoylated	non-palmitoylated	1
MbrArf6	C155	non-palmitoylated	0.1	non-palmitoylated				non-palmitoylated	0.179172	palmitoylated	0.73673	non-palmitoylated	non-palmitoylated	1
[truncated: 4,593 more rows]
